# Supplementary material for: The Role of Interface Band Alignment in Epitaxial SrTiO3/GaAs Heterojunctions
Source: ACS Appl Electron Mater. 2024 Sep 16;6(10):7235–43. doi: 10.1021/acsaelm.4c01150 (PMC11500420; doi:10.1021/acsaelm.4c01150)
Supplement: Supplementary file 1 — el4c01150_si_001.zip [file el4c01150_si_001.zip]

Archive with 2 entries (2 files):
- STOGaAs_raw_data.xlsx
- Supporting information_SrTO3-GaAs heterojunctions.pdf
