# Supplementary material for: The Role of Interface Band Alignment in Epitaxial SrTiO3/GaAs Heterojunctions
Source: ACS Appl Electron Mater. 2024 Sep 16;6(10):7235–43. doi: 10.1021/acsaelm.4c01150 (PMC11500420; doi:10.1021/acsaelm.4c01150)
Supplement: Supplementary file 1 — el4c01150_si_001.zip [file el4c01150_si_001.zip › STOGaAs_raw_data.xlsx]

## Sheet: XRD
Data for Figures 1(a) and S2	XRD data
	Thick SrTiO3/p-GaAs		Pt/SrTiO3/p-GaAs			Pt/SrTiO3/n-GaAs			Al/SrTiO3/p-GaAs			Al/SrTiO3/n-GaAs
	2theta-omega	Intensity	2theta-omega	Intensity	Intensity*1000	2theta-omega	Intensity	Intensity*100	2theta-omega	Intensity	Intensity*5000000	2theta-omega	Intensity	Intensity*100000
	deg	a.u.	deg	a.u.	a.u.	deg	a.u.	a.u.	deg	a.u.	a.u.	deg	a.u.	a.u.
	42	0.9749	42	3.9416	3941.6	42	2.9464	294.64	42	1	5000000	42	1.0165	101650
	42.01	0.9786	42.01	3.0433	3043.3	42.01	5.979	597.9	42.01	2	10000000	42.01	2.9685	296850
	42.02	2.6931	42.02	5.1552	5155.2	42.02	5.0568	505.68	42.02	0	0	42.02	3.0427	304270
	42.03	2.9578	42.03	1.6203	1620.3	42.03	3.0579	305.79	42.03	1	5000000	42.03	4.3943	439430
	42.04	2.607	42.04	4.0755	4075.5	42.04	3.617	361.7	42.04	2	10000000	42.04	0.9588	95880
	42.05	3.0477	42.05	1.9609	1960.9	42.05	3.6528	365.28	42.05	1	5000000	42.05	2.3442	234420
	42.06	3.9837	42.06	2.0033	2003.3	42.06	9.315	931.5	42.06	5	25000000	42.06	0	0
	42.07	3.0636	42.07	1.9404	1940.4	42.07	4.3823	438.23	42.07	2	10000000	42.07	1.9775	197750
	42.08	3.3117	42.08	3.043	3043	42.08	5.0391	503.91	42.08	3	15000000	42.08	0.9648	96480
	42.09	3.5827	42.09	4.2629	4262.9	42.09	2.3446	234.46	42.09	0	0	42.09	1.035	103500
	42.1	0.9932	42.1	1.2983	1298.3	42.1	4.3506	435.06	42.1	1	5000000	42.1	1.0689	106890
	42.11	3.6874	42.11	3.957	3957	42.11	6.0885	608.85	42.11	2	10000000	42.11	0	0
	42.12	5.9283	42.12	4.2999	4299.9	42.12	8.0343	803.43	42.12	2	10000000	42.12	3.0432	304320
	42.13	5.9953	42.13	2.6296	2629.6	42.13	3.9418	394.18	42.13	3	15000000	42.13	3.0811	308110
	42.14	0.9945	42.14	0.3177	317.7	42.14	3.9811	398.11	42.14	1	5000000	42.14	3.9644	396440
	42.15	3.0156	42.15	3.0121	3012.1	42.15	4.3346	433.46	42.15	1	5000000	42.15	0	0
	42.16	1.9589	42.16	4.0566	4056.6	42.16	4.9249	492.49	42.16	3	15000000	42.16	0.9688	96880
	42.17	6.0832	42.17	0.9733	973.3	42.17	1.0299	102.99	42.17	1	5000000	42.17	2.0464	204640
	42.18	3.9659	42.18	2.9633	2963.3	42.18	6.1101	611.01	42.18	4	20000000	42.18	4.9912	499120
	42.19	4.0189	42.19	3.0586	3058.6	42.19	2.3381	233.81	42.19	2	10000000	42.19	2.0171	201710
	42.2	4.9481	42.2	2.0185	2018.5	42.2	2.0115	201.15	42.2	2	10000000	42.2	0	0
	42.21	2.03	42.21	6.0628	6062.8	42.21	6.0189	601.89	42.21	3	15000000	42.21	1.0069	100690
	42.22	4.0805	42.22	4.9786	4978.6	42.22	1.3107	131.07	42.22	1	5000000	42.22	2.3188	231880
	42.23	3.0215	42.23	5.417	5417	42.23	6.9886	698.86	42.23	3	15000000	42.23	1.0013	100130
	42.24	3.973	42.24	7.2884	7288.4	42.24	3.0409	304.09	42.24	1	5000000	42.24	0	0
	42.25	5.1147	42.25	3.0469	3046.9	42.25	6.7924	679.24	42.25	2	10000000	42.25	0.3288	32880
	42.26	1.0011	42.26	1.0311	1031.1	42.26	3.0709	307.09	42.26	3	15000000	42.26	0	0
	42.27	2.9865	42.27	1.0074	1007.4	42.27	0.9809	98.09	42.27	2	10000000	42.27	2.0277	202770
	42.28	5.3612	42.28	2.365	2365	42.28	3.3283	332.83	42.28	2	10000000	42.28	2.9823	298230
	42.29	4.2828	42.29	2.6634	2663.4	42.29	6.3891	638.91	42.29	1	5000000	42.29	3.9291	392910
	42.3	4.0477	42.3	4.036	4036	42.3	3.2949	329.49	42.3	1	5000000	42.3	2.0743	207430
	42.31	5.0755	42.31	2.0324	2032.4	42.31	6.9779	697.79	42.31	5	25000000	42.31	2.962	296200
	42.32	5.0074	42.32	2.3196	2319.6	42.32	3.9401	394.01	42.32	3	15000000	42.32	0.3323	33230
	42.33	5.9438	42.33	0.9672	967.2	42.33	5.4054	540.54	42.33	2	10000000	42.33	1.9676	196760
	42.34	1.3089	42.34	2.0008	2000.8	42.34	3.3401	334.01	42.34	2	10000000	42.34	1.3585	135850
	42.35	1.9992	42.35	0.9787	978.7	42.35	6.045	604.5	42.35	1	5000000	42.35	2.3192	231920
	42.36	4.0762	42.36	2.339	2339	42.36	3.3547	335.47	42.36	6	30000000	42.36	2.0643	206430
	42.37	4.0491	42.37	2.9554	2955.4	42.37	5.0096	500.96	42.37	1	5000000	42.37	2.0225	202250
	42.38	3.6921	42.38	3.0148	3014.8	42.38	5.049	504.9	42.38	1	5000000	42.38	2.0554	205540
	42.39	3.6035	42.39	4.053	4053	42.39	4.039	403.9	42.39	3	15000000	42.39	3.1153	311530
	42.4	3.9877	42.4	3.0589	3058.9	42.4	1.9842	198.42	42.4	1	5000000	42.4	3.0008	300080
	42.41	4.0943	42.41	3.0759	3075.9	42.41	2.9846	298.46	42.41	0	0	42.41	2.0282	202820
	42.42	2.3302	42.42	2.029	2029	42.42	4.3212	432.12	42.42	4	20000000	42.42	3.0359	303590
	42.43	4.1285	42.43	7.3044	7304.4	42.43	5.6841	568.41	42.43	3	15000000	42.43	2.636	263600
	42.44	5.3785	42.44	2.3319	2331.9	42.44	3.3036	330.36	42.44	4	20000000	42.44	3.0151	301510
	42.45	2.0494	42.45	7.038	7038	42.45	0.9957	99.57	42.45	6	30000000	42.45	2.9526	295260
	42.46	5.0023	42.46	8.0555	8055.5	42.46	6.3861	638.61	42.46	1	5000000	42.46	1.3052	130520
	42.47	4.9515	42.47	4.3583	4358.3	42.47	5.0061	500.61	42.47	2	10000000	42.47	2.3164	231640
	42.48	1.3762	42.48	2.0911	2091.1	42.48	2.6983	269.83	42.48	3	15000000	42.48	3.0301	303010
	42.49	7.3891	42.49	5.0626	5062.6	42.49	5.0275	502.75	42.49	1	5000000	42.49	2.0355	203550
	42.5	3.6467	42.5	1.9929	1992.9	42.5	2.9737	297.37	42.5	5	25000000	42.5	2.0175	201750
	42.51	3.1317	42.51	4.0066	4006.6	42.51	5.9767	597.67	42.51	0	0	42.51	0.3199	31990
	42.52	5.3906	42.52	2.9642	2964.2	42.52	2.9767	297.67	42.52	3	15000000	42.52	0	0
	42.53	6.1812	42.53	2.052	2052	42.53	0.3189	31.89	42.53	4	20000000	42.53	1.2966	129660
	42.54	6.0739	42.54	3.4629	3462.9	42.54	3.6458	364.58	42.54	5	25000000	42.54	1.0187	101870
	42.55	3.3324	42.55	2.9731	2973.1	42.55	3.0155	301.55	42.55	2	10000000	42.55	3.3548	335480
	42.56	1.3121	42.56	2.0047	2004.7	42.56	2.6502	265.02	42.56	2	10000000	42.56	2.3466	234660
	42.57	3.0177	42.57	0	0	42.57	5.0393	503.93	42.57	1	5000000	42.57	1.9946	199460
	42.58	2.9728	42.58	4.4065	4406.5	42.58	3.0394	303.94	42.58	3	15000000	42.58	2.0081	200810
	42.59	1.9972	42.59	2.0145	2014.5	42.59	1.9674	196.74	42.59	2	10000000	42.59	2.0005	200050
	42.6	3.0192	42.6	6.9877	6987.7	42.6	3.001	300.1	42.6	5	25000000	42.6	0.976	97600
	42.61	3.9005	42.61	2.0117	2011.7	42.61	1.0469	104.69	42.61	1	5000000	42.61	5.3273	532730
	42.62	5.0591	42.62	3.2833	3283.3	42.62	2.29	229	42.62	3	15000000	42.62	1.9967	199670
	42.63	0.9878	42.63	1.0163	1016.3	42.63	3.2704	327.04	42.63	0	0	42.63	2	200000
	42.64	3.2779	42.64	0	0	42.64	1.9844	198.44	42.64	2	10000000	42.64	3.9193	391930
	42.65	4.2783	42.65	0.9962	996.2	42.65	2.668	266.8	42.65	1	5000000	42.65	2.0105	201050
	42.66	5.3669	42.66	3.058	3058	42.66	0	0	42.66	4	20000000	42.66	2.0063	200630
	42.67	0.975	42.67	0	0	42.67	3.9673	396.73	42.67	4	20000000	42.67	3.9656	396560
	42.68	3.9639	42.68	5.9398	5939.8	42.68	4.6344	463.44	42.68	1	5000000	42.68	2.3168	231680
	42.69	3.3484	42.69	1.0247	1024.7	42.69	6.0999	609.99	42.69	3	15000000	42.69	4.2538	425380
	42.7	1.9884	42.7	2.1311	2131.1	42.7	3.0386	303.86	42.7	2	10000000	42.7	0	0
	42.71	2.9453	42.71	0.9936	993.6	42.71	2.2533	225.33	42.71	1	5000000	42.71	1.9844	198440
	42.72	3.0592	42.72	4.0169	4016.9	42.72	5.0099	500.99	42.72	2	10000000	42.72	3.0348	303480
	42.73	5.9072	42.73	2.0393	2039.3	42.73	2.992	299.2	42.73	1	5000000	42.73	2.9574	295740
	42.74	4.0732	42.74	0	0	42.74	5.0129	501.29	42.74	2	10000000	42.74	0.3336	33360
	42.75	3.0249	42.75	3.0563	3056.3	42.75	1.6734	167.34	42.75	1	5000000	42.75	0	0
	42.76	7.0105	42.76	1.3463	1346.3	42.76	4.0095	400.95	42.76	4	20000000	42.76	0.9798	97980
	42.77	3.6956	42.77	5.3481	5348.1	42.77	1.0271	102.71	42.77	0	0	42.77	2.9612	296120
	42.78	3.9818	42.78	2.021	2021	42.78	2.3553	235.53	42.78	3	15000000	42.78	1.0535	105350
	42.79	7.0504	42.79	9.2987	9298.7	42.79	6.1074	610.74	42.79	4	20000000	42.79	2.6652	266520
	42.8	3.3249	42.8	4.0526	4052.6	42.8	3.0813	308.13	42.8	0	0	42.8	1.0385	103850
	42.81	6.024	42.81	4.6695	4669.5	42.81	0.9676	96.76	42.81	2	10000000	42.81	2.0352	203520
	42.82	3.0821	42.82	3.3549	3354.9	42.82	3.92	392	42.82	3	15000000	42.82	3.9939	399390
	42.83	5.3342	42.83	1.045	1045	42.83	0.9722	97.22	42.83	1	5000000	42.83	0.3277	32770
	42.84	8.052	42.84	5.2055	5205.5	42.84	4.3909	439.09	42.84	1	5000000	42.84	0	0
	42.85	5.3502	42.85	4.0188	4018.8	42.85	1.9909	199.09	42.85	2	10000000	42.85	3.9993	399930
	42.86	4.0856	42.86	1.0292	1029.2	42.86	3.0514	305.14	42.86	1	5000000	42.86	0	0
	42.87	2.3385	42.87	3.0748	3074.8	42.87	2.381	238.1	42.87	7	35000000	42.87	2.9774	297740
	42.88	4.0104	42.88	3.9259	3925.9	42.88	5.0521	505.21	42.88	1	5000000	42.88	2.933	293300
	42.89	1.2865	42.89	0.9869	986.9	42.89	0.9856	98.56	42.89	7	35000000	42.89	1.0369	103690
	42.9	3.9629	42.9	0.9818	981.8	42.9	2.3841	238.41	42.9	1	5000000	42.9	1.0008	100080
	42.91	5.9797	42.91	2.0267	2026.7	42.91	2.3089	230.89	42.91	2	10000000	42.91	0.9902	99020
	42.92	6.1278	42.92	7.081	7081	42.92	2.9383	293.83	42.92	1	5000000	42.92	0.9695	96950
	42.93	5.0082	42.93	5.0213	5021.3	42.93	1.9975	199.75	42.93	0	0	42.93	1.9934	199340
	42.94	2.014	42.94	3.9751	3975.1	42.94	1.0191	101.91	42.94	4	20000000	42.94	1.9303	193030
	42.95	6.259	42.95	1.9418	1941.8	42.95	1.0371	103.71	42.95	2	10000000	42.95	2.1289	212890
	42.96	1.9893	42.96	2.9773	2977.3	42.96	3.3468	334.68	42.96	0	0	42.96	1.0485	104850
	42.97	5.0134	42.97	3.4429	3442.9	42.97	0.979	97.9	42.97	2	10000000	42.97	0.965	96500
	42.98	8.46	42.98	0.9807	980.7	42.98	5.2962	529.62	42.98	2	10000000	42.98	4.7249	472490
	42.99	9.0537	42.99	6.3635	6363.5	42.99	0.9896	98.96	42.99	2	10000000	42.99	1.0128	101280
	43	1.9817	43	8.3102	8310.2	43	1.3279	132.79	43	2	10000000	43	2.0157	201570
	43.01	5.9237	43.01	2.9957	2995.7	43.01	2.0313	203.13	43.01	1	5000000	43.01	2.9866	298660
	43.02	2.7077	43.02	2.3606	2360.6	43.02	0.9864	98.64	43.02	1	5000000	43.02	1.0047	100470
	43.03	6.0211	43.03	5.1218	5121.8	43.03	3.3496	334.96	43.03	2	10000000	43.03	0.9832	98320
	43.04	4.9888	43.04	2.0224	2022.4	43.04	1.9866	198.66	43.04	2	10000000	43.04	1.34	134000
	43.05	6.7331	43.05	2.6951	2695.1	43.05	1.9972	199.72	43.05	1	5000000	43.05	1.9969	199690
	43.06	5.2188	43.06	4.4071	4407.1	43.06	4.2957	429.57	43.06	3	15000000	43.06	1.0501	105010
	43.07	2.3068	43.07	1.9912	1991.2	43.07	2.9869	298.69	43.07	1	5000000	43.07	3.0074	300740
	43.08	1.9994	43.08	1.9605	1960.5	43.08	5.076	507.6	43.08	3	15000000	43.08	1.9826	198260
	43.09	7.3774	43.09	0	0	43.09	0.3261	32.61	43.09	3	15000000	43.09	1.9636	196360
	43.1	2.9843	43.1	3.9957	3995.7	43.1	3.9663	396.63	43.1	2	10000000	43.1	2.9682	296820
	43.11	4.0291	43.11	8.9978	8997.8	43.11	3.9545	395.45	43.11	1	5000000	43.11	0.3255	32550
	43.12	1.6673	43.12	3.0058	3005.8	43.12	0.3232	32.32	43.12	2	10000000	43.12	2.9991	299910
	43.13	2.0439	43.13	5.0687	5068.7	43.13	5.3874	538.74	43.13	3	15000000	43.13	4.3617	436170
	43.14	0.9814	43.14	3.2903	3290.3	43.14	3.0065	300.65	43.14	2	10000000	43.14	3.0155	301550
	43.15	3.0592	43.15	4.3396	4339.6	43.15	3.0093	300.93	43.15	1	5000000	43.15	0.9935	99350
	43.16	2.9889	43.16	0.3358	335.8	43.16	1.9952	199.52	43.16	3	15000000	43.16	0.3233	32330
	43.17	5.0523	43.17	3.3131	3313.1	43.17	4.0292	402.92	43.17	0	0	43.17	2.0124	201240
	43.18	2.5993	43.18	2.3071	2307.1	43.18	0	0	43.18	3	15000000	43.18	2.3629	236290
	43.19	3.0427	43.19	9.0316	9031.6	43.19	1.9705	197.05	43.19	3	15000000	43.19	2.9986	299860
	43.2	4.3351	43.2	2.9805	2980.5	43.2	3.1149	311.49	43.2	1	5000000	43.2	2.0826	208260
	43.21	4.9532	43.21	5.022	5022	43.21	4.0031	400.31	43.21	1	5000000	43.21	2.414	241400
	43.22	1.0104	43.22	0	0	43.22	6.0029	600.29	43.22	0	0	43.22	2.9669	296690
	43.23	6.0359	43.23	2.6665	2666.5	43.23	6.0254	602.54	43.23	1	5000000	43.23	4.3674	436740
	43.24	9.0043	43.24	1.0321	1032.1	43.24	8.1221	812.21	43.24	2	10000000	43.24	2.9907	299070
	43.25	2.0261	43.25	8.0414	8041.4	43.25	0.979	97.9	43.25	0	0	43.25	0.9922	99220
	43.26	2.0141	43.26	7.0723	7072.3	43.26	3.0356	303.56	43.26	2	10000000	43.26	6.4361	643610
	43.27	5.096	43.27	1.9773	1977.3	43.27	0.9832	98.32	43.27	1	5000000	43.27	2.0002	200020
	43.28	2.0076	43.28	4.9932	4993.2	43.28	3.3339	333.39	43.28	2	10000000	43.28	4.3259	432590
	43.29	3.3062	43.29	4.0336	4033.6	43.29	4.0383	403.83	43.29	2	10000000	43.29	3.0143	301430
	43.3	3.0162	43.3	6.464	6464	43.3	3.3391	333.91	43.3	2	10000000	43.3	2.3608	236080
	43.31	6.0312	43.31	1.3326	1332.6	43.31	0.3173	31.73	43.31	0	0	43.31	3.99	399000
	43.32	5.3256	43.32	4.0777	4077.7	43.32	5.0702	507.02	43.32	0	0	43.32	1.0137	101370
	43.33	5.2643	43.33	0.3221	322.1	43.33	2.1089	210.89	43.33	2	10000000	43.33	3.0274	302740
	43.34	2.9774	43.34	4.3035	4303.5	43.34	1.9791	197.91	43.34	1	5000000	43.34	0.9647	96470
	43.35	2.977	43.35	3.3824	3382.4	43.35	5.6237	562.37	43.35	4	20000000	43.35	4.0824	408240
	43.36	5.0061	43.36	0.9933	993.3	43.36	2.3289	232.89	43.36	1	5000000	43.36	1.3008	130080
	43.37	3.6734	43.37	5.2815	5281.5	43.37	0.3336	33.36	43.37	2	10000000	43.37	4.0024	400240
	43.38	4.2907	43.38	6.0854	6085.4	43.38	0.9907	99.07	43.38	2	10000000	43.38	0.3275	32750
	43.39	1.9764	43.39	2.0084	2008.4	43.39	2.3498	234.98	43.39	4	20000000	43.39	1.01	101000
	43.4	5.0524	43.4	0.9873	987.3	43.4	2.0069	200.69	43.4	1	5000000	43.4	2.3616	236160
	43.41	5.9375	43.41	4.2779	4277.9	43.41	3.3539	335.39	43.41	1	5000000	43.41	3.3567	335670
	43.42	2.9656	43.42	2.9965	2996.5	43.42	3.3115	331.15	43.42	3	15000000	43.42	2.05	205000
	43.43	4.1256	43.43	2.9468	2946.8	43.43	0.3289	32.89	43.43	1	5000000	43.43	0	0
	43.44	2.9937	43.44	3.9956	3995.6	43.44	1.9564	195.64	43.44	4	20000000	43.44	1.997	199700
	43.45	3.0053	43.45	0.9932	993.2	43.45	1.9713	197.13	43.45	3	15000000	43.45	2.9942	299420
	43.46	5.3339	43.46	0	0	43.46	2.9836	298.36	43.46	2	10000000	43.46	4.0659	406590
	43.47	8.3488	43.47	0.9695	969.5	43.47	0	0	43.47	6	30000000	43.47	1.2875	128750
	43.48	5.0966	43.48	4.0772	4077.2	43.48	2.022	202.2	43.48	2	10000000	43.48	1.0173	101730
	43.49	8.3406	43.49	2.9721	2972.1	43.49	3.0115	301.15	43.49	1	5000000	43.49	4.0232	402320
	43.5	6.3169	43.5	0.9951	995.1	43.5	3.0188	301.88	43.5	2	10000000	43.5	2.9519	295190
	43.51	4.9523	43.51	8.0334	8033.4	43.51	4.6901	469.01	43.51	3	15000000	43.51	6.0159	601590
	43.52	8.0705	43.52	2.3208	2320.8	43.52	2.6543	265.43	43.52	2	10000000	43.52	2.2588	225880
	43.53	6.2116	43.53	1.3179	1317.9	43.53	1.973	197.3	43.53	1	5000000	43.53	3.0742	307420
	43.54	3.0244	43.54	2.6563	2656.3	43.54	2.9655	296.55	43.54	3	15000000	43.54	0	0
	43.55	8.9435	43.55	2.2624	2262.4	43.55	1.0178	101.78	43.55	4	20000000	43.55	3.031	303100
	43.56	10.395	43.56	2.0429	2042.9	43.56	1.9459	194.59	43.56	6	30000000	43.56	5.9602	596020
	43.57	4.1723	43.57	4.0501	4050.1	43.57	2.2669	226.69	43.57	4	20000000	43.57	2.9758	297580
	43.58	5.9766	43.58	5.259	5259	43.58	6.0523	605.23	43.58	3	15000000	43.58	4.0901	409010
	43.59	3.011	43.59	3.0739	3073.9	43.59	3.3083	330.83	43.59	3	15000000	43.59	2.9801	298010
	43.6	5.0234	43.6	4.9506	4950.6	43.6	5.0491	504.91	43.6	4	20000000	43.6	1.9894	198940
	43.61	9.7825	43.61	3.2661	3266.1	43.61	3.9829	398.29	43.61	0	0	43.61	0	0
	43.62	3.0368	43.62	0.9572	957.2	43.62	5.1519	515.19	43.62	3	15000000	43.62	2.9492	294920
	43.63	5.3256	43.63	1.9927	1992.7	43.63	1.9771	197.71	43.63	3	15000000	43.63	0	0
	43.64	3.411	43.64	3.9709	3970.9	43.64	3.3063	330.63	43.64	2	10000000	43.64	5.8096	580960
	43.65	1.6811	43.65	3.9643	3964.3	43.65	3.0284	302.84	43.65	6	30000000	43.65	0	0
	43.66	3.0087	43.66	3.9275	3927.5	43.66	3.9849	398.49	43.66	3	15000000	43.66	0.994	99400
	43.67	10.0187	43.67	4.0274	4027.4	43.67	5.0563	505.63	43.67	3	15000000	43.67	2.9961	299610
	43.68	5.2885	43.68	2.9864	2986.4	43.68	3.0494	304.94	43.68	2	10000000	43.68	1.35	135000
	43.69	2.4049	43.69	1.2848	1284.8	43.69	4.0385	403.85	43.69	3	15000000	43.69	2.9539	295390
	43.7	5.9894	43.7	6.1037	6103.7	43.7	3.7163	371.63	43.7	3	15000000	43.7	5.0889	508890
	43.71	5.063	43.71	1.3038	1303.8	43.71	6.0693	606.93	43.71	2	10000000	43.71	3.2869	328690
	43.72	6.014	43.72	5.0186	5018.6	43.72	5.0749	507.49	43.72	0	0	43.72	4.0188	401880
	43.73	3.6981	43.73	3.3166	3316.6	43.73	4.0378	403.78	43.73	3	15000000	43.73	0.9722	97220
	43.74	5.3325	43.74	4.2709	4270.9	43.74	5.0313	503.13	43.74	3	15000000	43.74	3.3086	330860
	43.75	6.9942	43.75	7.0442	7044.2	43.75	6.0191	601.91	43.75	6	30000000	43.75	2.9457	294570
	43.76	4.3898	43.76	5.3731	5373.1	43.76	3.3193	331.93	43.76	3	15000000	43.76	2.0145	201450
	43.77	0.6478	43.77	3.6584	3658.4	43.77	0.9955	99.55	43.77	2	10000000	43.77	1.0005	100050
	43.78	3.3589	43.78	3.2659	3265.9	43.78	3.357	335.7	43.78	3	15000000	43.78	2.9913	299130
	43.79	2.3031	43.79	3.9842	3984.2	43.79	5.6141	561.41	43.79	2	10000000	43.79	1.0038	100380
	43.8	3.9897	43.8	3.0801	3080.1	43.8	1.3253	132.53	43.8	2	10000000	43.8	5.3354	533540
	43.81	2.9884	43.81	3.0668	3066.8	43.81	3.9852	398.52	43.81	4	20000000	43.81	2.3488	234880
	43.82	2.6806	43.82	7.3652	7365.2	43.82	3.3418	334.18	43.82	4	20000000	43.82	1.9707	197070
	43.83	6.3046	43.83	5.9395	5939.5	43.83	1.0114	101.14	43.83	4	20000000	43.83	1.0368	103680
	43.84	6.5946	43.84	8.1767	8176.7	43.84	4.0939	409.39	43.84	0	0	43.84	5.9947	599470
	43.85	6.0115	43.85	3.9972	3997.2	43.85	4.2904	429.04	43.85	6	30000000	43.85	3.9618	396180
	43.86	4.09	43.86	3.6059	3605.9	43.86	5.057	505.7	43.86	3	15000000	43.86	0.3259	32590
	43.87	4.3262	43.87	4.2644	4264.4	43.87	1.065	106.5	43.87	2	10000000	43.87	3.0363	303630
	43.88	5.4429	43.88	3.9229	3922.9	43.88	4.0652	406.52	43.88	5	25000000	43.88	0.9906	99060
	43.89	1.9868	43.89	10.9029	10902.9	43.89	2.0045	200.45	43.89	4	20000000	43.89	0.9592	95920
	43.9	6.0738	43.9	3.9822	3982.2	43.9	3.3869	338.69	43.9	3	15000000	43.9	2.0941	209410
	43.91	6.4192	43.91	1.3438	1343.8	43.91	3.0115	301.15	43.91	0	0	43.91	3.716	371600
	43.92	4.4406	43.92	2.3292	2329.2	43.92	3.0293	302.93	43.92	1	5000000	43.92	4.3976	439760
	43.93	0.9908	43.93	2.9914	2991.4	43.93	2.9763	297.63	43.93	1	5000000	43.93	3.0161	301610
	43.94	6.1061	43.94	4.0049	4004.9	43.94	3.0527	305.27	43.94	6	30000000	43.94	3.9813	398130
	43.95	4.3888	43.95	2.9576	2957.6	43.95	4.2549	425.49	43.95	2	10000000	43.95	2.3964	239640
	43.96	7.0003	43.96	4.3909	4390.9	43.96	1.0317	103.17	43.96	3	15000000	43.96	1.0138	101380
	43.97	4.3822	43.97	4.2865	4286.5	43.97	1.968	196.8	43.97	3	15000000	43.97	6.9779	697790
	43.98	10.0486	43.98	5.3121	5312.1	43.98	2.9444	294.44	43.98	2	10000000	43.98	2.2976	229760
	43.99	3.9627	43.99	3.7046	3704.6	43.99	7.0336	703.36	43.99	4	20000000	43.99	6.2871	628710
	44	5.2886	44	8.0238	8023.8	44	2.2783	227.83	44	0	0	44	1.9709	197090
	44.01	5.6276	44.01	3.2904	3290.4	44.01	4.0181	401.81	44.01	4	20000000	44.01	4.9776	497760
	44.02	5.3577	44.02	5.9176	5917.6	44.02	3.2952	329.52	44.02	2	10000000	44.02	5.2994	529940
	44.03	2.3424	44.03	4.0843	4084.3	44.03	2.0437	204.37	44.03	0	0	44.03	1.9788	197880
	44.04	12.8937	44.04	6.0077	6007.7	44.04	2.314	231.4	44.04	2	10000000	44.04	1.0389	103890
	44.05	6.655	44.05	1.3282	1328.2	44.05	0	0	44.05	3	15000000	44.05	3.3471	334710
	44.06	9.0754	44.06	5.3873	5387.3	44.06	3.317	331.7	44.06	2	10000000	44.06	5.2437	524370
	44.07	7.9665	44.07	2.0136	2013.6	44.07	5.069	506.9	44.07	4	20000000	44.07	2.3628	236280
	44.08	1.3653	44.08	6.3751	6375.1	44.08	2.3025	230.25	44.08	3	15000000	44.08	2.9635	296350
	44.09	9.3173	44.09	3.662	3662	44.09	2.034	203.4	44.09	1	5000000	44.09	3.0162	301620
	44.1	7.6263	44.1	2.2959	2295.9	44.1	2.0088	200.88	44.1	8	40000000	44.1	2.9957	299570
	44.11	11.5817	44.11	1.0317	1031.7	44.11	3.0058	300.58	44.11	3	15000000	44.11	5.6038	560380
	44.12	3.0125	44.12	2.2516	2251.6	44.12	2.054	205.4	44.12	2	10000000	44.12	2.0385	203850
	44.13	7.9899	44.13	3.9563	3956.3	44.13	3.0114	301.14	44.13	1	5000000	44.13	5.0207	502070
	44.14	10.4126	44.14	2.3613	2361.3	44.14	0.6641	66.41	44.14	6	30000000	44.14	1.0048	100480
	44.15	8.4021	44.15	1.9737	1973.7	44.15	3.9217	392.17	44.15	5	25000000	44.15	2.0169	201690
	44.16	5.2781	44.16	0	0	44.16	4.1041	410.41	44.16	7	35000000	44.16	3.9043	390430
	44.17	10.4085	44.17	7.058	7058	44.17	2.3232	232.32	44.17	3	15000000	44.17	5.2449	524490
	44.18	7.3716	44.18	5.3993	5399.3	44.18	1.995	199.5	44.18	2	10000000	44.18	2.3936	239360
	44.19	12.8021	44.19	5.3248	5324.8	44.19	1.9617	196.17	44.19	6	30000000	44.19	1.9886	198860
	44.2	3.027	44.2	5.7478	5747.8	44.2	0.3284	32.84	44.2	6	30000000	44.2	2.9498	294980
	44.21	5.0641	44.21	2.3458	2345.8	44.21	1.9923	199.23	44.21	5	25000000	44.21	2.0112	201120
	44.22	6.9579	44.22	4.0056	4005.6	44.22	2.6838	268.38	44.22	5	25000000	44.22	3.0626	306260
	44.23	7.5256	44.23	2.0414	2041.4	44.23	0.9926	99.26	44.23	2	10000000	44.23	0.3222	32220
	44.24	7.1346	44.24	5.0392	5039.2	44.24	3.3525	335.25	44.24	4	20000000	44.24	1.303	130300
	44.25	6.4521	44.25	3.3387	3338.7	44.25	6.3401	634.01	44.25	6	30000000	44.25	3.0801	308010
	44.26	8.4093	44.26	3.0529	3052.9	44.26	2.571	257.1	44.26	5	25000000	44.26	4.0291	402910
	44.27	2.9868	44.27	4.2914	4291.4	44.27	2.0697	206.97	44.27	5	25000000	44.27	0.986	98600
	44.28	4.9334	44.28	6.0552	6055.2	44.28	9.0043	900.43	44.28	5	25000000	44.28	0	0
	44.29	5.0944	44.29	3.0168	3016.8	44.29	2.6696	266.96	44.29	5	25000000	44.29	2.6443	264430
	44.3	9.0513	44.3	3.3293	3329.3	44.3	1.0027	100.27	44.3	6	30000000	44.3	3.0015	300150
	44.31	5.3795	44.31	7.3845	7384.5	44.31	2.3388	233.88	44.31	5	25000000	44.31	4.0684	406840
	44.32	9.412	44.32	2.0094	2009.4	44.32	2.0016	200.16	44.32	1	5000000	44.32	2.0206	202060
	44.33	11.343	44.33	5.0465	5046.5	44.33	1.9838	198.38	44.33	5	25000000	44.33	2.9998	299980
	44.34	5.7159	44.34	1.0538	1053.8	44.34	0.6687	66.87	44.34	7	35000000	44.34	3.5744	357440
	44.35	6.0137	44.35	3.9902	3990.2	44.35	1.3518	135.18	44.35	2	10000000	44.35	5.0596	505960
	44.36	6.4933	44.36	1.9816	1981.6	44.36	2.9863	298.63	44.36	3	15000000	44.36	3.0204	302040
	44.37	5.0406	44.37	5.3675	5367.5	44.37	4.3433	434.33	44.37	4	20000000	44.37	7.0773	707730
	44.38	8.0981	44.38	4.3576	4357.6	44.38	1.3244	132.44	44.38	1	5000000	44.38	6.0301	603010
	44.39	8.7111	44.39	5.0379	5037.9	44.39	4.3645	436.45	44.39	5	25000000	44.39	4.0629	406290
	44.4	1.3259	44.4	2.9977	2997.7	44.4	5.0215	502.15	44.4	3	15000000	44.4	2.0765	207650
	44.41	11.4656	44.41	11.699	11699	44.41	1.0311	103.11	44.41	3	15000000	44.41	4.9208	492080
	44.42	3.653	44.42	6.286	6286	44.42	6.056	605.6	44.42	5	25000000	44.42	3.3569	335690
	44.43	9.3874	44.43	7.3627	7362.7	44.43	1.0452	104.52	44.43	4	20000000	44.43	5.0511	505110
	44.44	7.3105	44.44	5.3113	5311.3	44.44	4.9753	497.53	44.44	6	30000000	44.44	2.6418	264180
	44.45	5.3889	44.45	5.0213	5021.3	44.45	1.9706	197.06	44.45	4	20000000	44.45	1.0062	100620
	44.46	3.3171	44.46	11.0329	11032.9	44.46	3.9975	399.75	44.46	3	15000000	44.46	5.01	501000
	44.47	4.4333	44.47	11.2179	11217.9	44.47	3.9123	391.23	44.47	7	35000000	44.47	0.9823	98230
	44.48	7.9761	44.48	7.2929	7292.9	44.48	1.343	134.3	44.48	4	20000000	44.48	2.9958	299580
	44.49	6.674	44.49	5.3528	5352.8	44.49	4.3636	436.36	44.49	2	10000000	44.49	3.9758	397580
	44.5	5.3631	44.5	6.3276	6327.6	44.5	2.6214	262.14	44.5	7	35000000	44.5	9.389	938900
	44.51	7.337	44.51	6.0913	6091.3	44.51	4.9794	497.94	44.51	4	20000000	44.51	5.446	544600
	44.52	8.0228	44.52	10.4669	10466.9	44.52	2.3238	232.38	44.52	3	15000000	44.52	6.4127	641270
	44.53	7.2965	44.53	9.0017	9001.7	44.53	6.284	628.4	44.53	2	10000000	44.53	3.9787	397870
	44.54	3.4175	44.54	8.3171	8317.1	44.54	3.3479	334.79	44.54	6	30000000	44.54	3.0026	300260
	44.55	16.0585	44.55	9.0231	9023.1	44.55	6.0721	607.21	44.55	4	20000000	44.55	4.0864	408640
	44.56	10.2579	44.56	6.108	6108	44.56	4.0774	407.74	44.56	4	20000000	44.56	8.0141	801410
	44.57	9.0101	44.57	7.2354	7235.4	44.57	5.2541	525.41	44.57	2	10000000	44.57	3.0091	300910
	44.58	7.3841	44.58	8.0402	8040.2	44.58	2.9813	298.13	44.58	3	15000000	44.58	6.0993	609930
	44.59	5.3742	44.59	8.4065	8406.5	44.59	6.0239	602.39	44.59	1	5000000	44.59	1.0097	100970
	44.6	6.339	44.6	9.4035	9403.5	44.6	3.028	302.8	44.6	6	30000000	44.6	3.2924	329240
	44.61	13.0866	44.61	11.1061	11106.1	44.61	4.0517	405.17	44.61	2	10000000	44.61	7.3021	730210
	44.62	7.0112	44.62	9.3558	9355.8	44.62	1.0099	100.99	44.62	3	15000000	44.62	3.0122	301220
	44.63	8.703	44.63	11.1066	11106.6	44.63	10.4024	1040.24	44.63	4	20000000	44.63	6.1172	611720
	44.64	13.2677	44.64	4.9595	4959.5	44.64	3.9734	397.34	44.64	2	10000000	44.64	7.3433	734330
	44.65	7.2117	44.65	7.5511	7551.1	44.65	2.7136	271.36	44.65	6	30000000	44.65	6.929	692900
	44.66	9.4621	44.66	6.6117	6611.7	44.66	6.0683	606.83	44.66	3	15000000	44.66	5.0067	500670
	44.67	5.4107	44.67	8.5901	8590.1	44.67	3.3335	333.35	44.67	2	10000000	44.67	2.0295	202950
	44.68	6.9535	44.68	7.096	7096	44.68	6.0501	605.01	44.68	1	5000000	44.68	5.0616	506160
	44.69	11.3272	44.69	5.6002	5600.2	44.69	4.9129	491.29	44.69	4	20000000	44.69	1.9585	195850
	44.7	5.3149	44.7	4.3582	4358.2	44.7	4.3049	430.49	44.7	6	30000000	44.7	6.3871	638710
	44.71	12.2609	44.71	11.0597	11059.7	44.71	1.3612	136.12	44.71	3	15000000	44.71	5.2475	524750
	44.72	7.1868	44.72	11.6451	11645.1	44.72	1.9724	197.24	44.72	1	5000000	44.72	2.3807	238070
	44.73	11.7023	44.73	6.9217	6921.7	44.73	2.4	240	44.73	8	40000000	44.73	5.4099	540990
	44.74	5.3447	44.74	8.2309	8230.9	44.74	4.3087	430.87	44.74	5	25000000	44.74	5.3559	535590
	44.75	12.2642	44.75	7.9014	7901.4	44.75	8.8472	884.72	44.75	3	15000000	44.75	4.0499	404990
	44.76	12.091	44.76	7.3651	7365.1	44.76	3.3448	334.48	44.76	3	15000000	44.76	6.9194	691940
	44.77	12.0953	44.77	7.6596	7659.6	44.77	4.2572	425.72	44.77	2	10000000	44.77	5.6705	567050
	44.78	15.2322	44.78	9.6707	9670.7	44.78	4.0947	409.47	44.78	6	30000000	44.78	7.6044	760440
	44.79	11.7644	44.79	7.9803	7980.3	44.79	3.9958	399.58	44.79	3	15000000	44.79	6.0723	607230
	44.8	10.0068	44.8	9.2413	9241.3	44.8	2.6919	269.19	44.8	5	25000000	44.8	1.3472	134720
	44.81	6.636	44.81	6.9903	6990.3	44.81	10.329	1032.9	44.81	3	15000000	44.81	5.3387	533870
	44.82	14.9849	44.82	9.0462	9046.2	44.82	4.9694	496.94	44.82	3	15000000	44.82	2.0013	200130
	44.83	9.4371	44.83	9.3549	9354.9	44.83	6.2587	625.87	44.83	4	20000000	44.83	4.3046	430460
	44.84	13.0832	44.84	7.9899	7989.9	44.84	2.0437	204.37	44.84	6	30000000	44.84	3.3153	331530
	44.85	12.3375	44.85	7.619	7619	44.85	5.3027	530.27	44.85	5	25000000	44.85	5.9542	595420
	44.86	7.3133	44.86	7.0486	7048.6	44.86	6.3024	630.24	44.86	5	25000000	44.86	3.3698	336980
	44.87	12.1125	44.87	6.4011	6401.1	44.87	5.3735	537.35	44.87	7	35000000	44.87	4.693	469300
	44.88	13.105	44.88	7.368	7368	44.88	1.9917	199.17	44.88	4	20000000	44.88	8.455	845500
	44.89	12.756	44.89	5.386	5386	44.89	3.0782	307.82	44.89	4	20000000	44.89	7.0238	702380
	44.9	6.3724	44.9	3.2529	3252.9	44.9	3.3757	337.57	44.9	3	15000000	44.9	6.919	691900
	44.91	15.5743	44.91	5.7005	5700.5	44.91	2.3346	233.46	44.91	5	25000000	44.91	4.2581	425810
	44.92	18.0182	44.92	5.2405	5240.5	44.92	1.6648	166.48	44.92	10	50000000	44.92	2.2617	226170
	44.93	16.7833	44.93	6.2804	6280.4	44.93	6.4076	640.76	44.93	10	50000000	44.93	7.038	703800
	44.94	18.1486	44.94	9.5924	9592.4	44.94	4.0204	402.04	44.94	3	15000000	44.94	4.006	400600
	44.95	15.5887	44.95	7.0086	7008.6	44.95	6.4033	640.33	44.95	5	25000000	44.95	0.9895	98950
	44.96	17.1541	44.96	5.6901	5690.1	44.96	1.3366	133.66	44.96	8	40000000	44.96	2.2943	229430
	44.97	21.6274	44.97	7.4343	7434.3	44.97	3.4066	340.66	44.97	6	30000000	44.97	5.3734	537340
	44.98	14.6379	44.98	4.0424	4042.4	44.98	4.0869	408.69	44.98	12	60000000	44.98	4.8864	488640
	44.99	12.5075	44.99	5.9424	5942.4	44.99	2.0123	201.23	44.99	6	30000000	44.99	3.9577	395770
	45	10.4021	45	5.0106	5010.6	45	5.0252	502.52	45	11	55000000	45	4.3988	439880
	45.01	16.2174	45.01	4.6994	4699.4	45.01	4.3398	433.98	45.01	7	35000000	45.01	5.3457	534570
	45.02	8.6684	45.02	5.701	5701	45.02	4.9733	497.33	45.02	6	30000000	45.02	3.3319	333190
	45.03	4.7425	45.03	8.9524	8952.4	45.03	1.0137	101.37	45.03	6	30000000	45.03	7.2791	727910
	45.04	15.1859	45.04	3.9977	3997.7	45.04	1.9849	198.49	45.04	10	50000000	45.04	5.6496	564960
	45.05	10.7747	45.05	9.024	9024	45.05	2.0254	202.54	45.05	7	35000000	45.05	2.9592	295920
	45.06	5.0785	45.06	11.0541	11054.1	45.06	6.9668	696.68	45.06	7	35000000	45.06	8.1008	810080
	45.07	9.401	45.07	6.2885	6288.5	45.07	4.0271	402.71	45.07	9	45000000	45.07	3.3799	337990
	45.08	5.6296	45.08	4.2784	4278.4	45.08	2.0583	205.83	45.08	4	20000000	45.08	6.4126	641260
	45.09	11.0277	45.09	5.9912	5991.2	45.09	0	0	45.09	2	10000000	45.09	4.0503	405030
	45.1	14.0449	45.1	9.1827	9182.7	45.1	7.0926	709.26	45.1	3	15000000	45.1	5.0617	506170
	45.11	11.3546	45.11	7.0663	7066.3	45.11	6.0666	606.66	45.11	7	35000000	45.11	6.0367	603670
	45.12	12.6362	45.12	12.0801	12080.1	45.12	5.9866	598.66	45.12	1	5000000	45.12	7.3261	732610
	45.13	7.7067	45.13	6.0459	6045.9	45.13	6.9106	691.06	45.13	6	30000000	45.13	6.5551	655510
	45.14	9.4301	45.14	8.2892	8289.2	45.14	3.4183	341.83	45.14	8	40000000	45.14	8.022	802200
	45.15	11.2998	45.15	10.3096	10309.6	45.15	6.0613	606.13	45.15	8	40000000	45.15	6.0019	600190
	45.16	9.6754	45.16	5.0111	5011.1	45.16	5.9802	598.02	45.16	2	10000000	45.16	6.7028	670280
	45.17	3.6057	45.17	7.0682	7068.2	45.17	3.9897	398.97	45.17	3	15000000	45.17	9.0209	902090
	45.18	8.2538	45.18	8.8528	8852.8	45.18	3.0732	307.32	45.18	6	30000000	45.18	7.3245	732450
	45.19	6.3826	45.19	16.2398	16239.8	45.19	7.286	728.6	45.19	1	5000000	45.19	8.5752	857520
	45.2	15.8811	45.2	16.3591	16359.1	45.2	8.0466	804.66	45.2	7	35000000	45.2	3.9125	391250
	45.21	7.2875	45.21	11.4488	11448.8	45.21	8.9648	896.48	45.21	4	20000000	45.21	9.2284	922840
	45.22	6.9118	45.22	15.0638	15063.8	45.22	4.983	498.3	45.22	7	35000000	45.22	15.2711	1527110
	45.23	4.6922	45.23	10.8812	10881.2	45.23	3.6748	367.48	45.23	6	30000000	45.23	9.9798	997980
	45.24	13.0553	45.24	14.0796	14079.6	45.24	11.0823	1108.23	45.24	1	5000000	45.24	5.3548	535480
	45.25	8.0054	45.25	18.4793	18479.3	45.25	7.0818	708.18	45.25	3	15000000	45.25	17.0847	1.70847e+06
	45.26	11.9547	45.26	12.5476	12547.6	45.26	2.9925	299.25	45.26	6	30000000	45.26	15.3164	1531640
	45.27	11.475	45.27	15.2194	15219.4	45.27	4.4626	446.26	45.27	4	20000000	45.27	15.261	1526100
	45.28	15.1068	45.28	21.2453	21245.3	45.28	5.3652	536.52	45.28	5	25000000	45.28	11.3393	1133930
	45.29	15.7738	45.29	16.786	16786	45.29	7.0814	708.14	45.29	7	35000000	45.29	10.7503	1075030
	45.3	10.3984	45.3	24.1755	24175.5	45.3	9.0374	903.74	45.3	4	20000000	45.3	14.1208	1412080
	45.31	12.2942	45.31	17.2966	17296.6	45.31	7.1959	719.59	45.31	4	20000000	45.31	18.4198	1.84198e+06
	45.32	12.1503	45.32	24.6513	24651.3	45.32	6.056	605.6	45.32	4	20000000	45.32	10.974	1097400
	45.33	15.0529	45.33	16.8007	16800.7	45.33	9.2792	927.92	45.33	5	25000000	45.33	10.3487	1.03487e+06
	45.34	17.9308	45.34	14.3769	14376.9	45.34	15.0931	1509.31	45.34	3	15000000	45.34	13.3971	1339710
	45.35	15.1273	45.35	21.916	21916	45.35	6.3176	631.76	45.35	5	25000000	45.35	13.2174	1321740
	45.36	16.0185	45.36	18.3534	18353.4	45.36	11.805	1180.5	45.36	7	35000000	45.36	10.9572	1095720
	45.37	23.1375	45.37	15.2597	15259.7	45.37	5.301	530.1	45.37	4	20000000	45.37	12.5615	1256150
	45.38	19.3685	45.38	23.9838	23983.8	45.38	12.5291	1252.91	45.38	8	40000000	45.38	12.681	1268100
	45.39	16.4862	45.39	21.8159	21815.9	45.39	8.0945	809.45	45.39	11	55000000	45.39	16.5123	1651230
	45.4	21.3539	45.4	24.2121	24212.1	45.4	15.2515	1525.15	45.4	4	20000000	45.4	11.9167	1191670
	45.41	24.237	45.41	26.773	26773	45.41	12.9842	1298.42	45.41	9	45000000	45.41	10.8904	1089040
	45.42	22.2265	45.42	23.8289	23828.9	45.42	11.055	1105.5	45.42	7	35000000	45.42	20.5952	2.05952e+06
	45.43	28.9646	45.43	19.942	19942	45.43	12.5703	1257.03	45.43	5	25000000	45.43	13.3222	1332220
	45.44	23.8703	45.44	25.7035	25703.5	45.44	18.6003	1860.03	45.44	6	30000000	45.44	10.0292	1002920
	45.45	24.6063	45.45	28.3898	28389.8	45.45	14.7534	1475.34	45.45	4	20000000	45.45	14.6967	1469670
	45.46	36.1181	45.46	30.1704	30170.4	45.46	9.8173	981.73	45.46	9	45000000	45.46	17.7292	1.77292e+06
	45.47	36.3249	45.47	18.4207	18420.7	45.47	9.504	950.4	45.47	4	20000000	45.47	14.5105	1451050
	45.48	31.0323	45.48	18.3756	18375.6	45.48	18.2106	1821.06	45.48	6	30000000	45.48	14.2801	1428010
	45.49	28.3259	45.49	24.9963	24996.3	45.49	12.056	1205.6	45.49	13	65000000	45.49	12.2471	1224710
	45.5	25.4529	45.5	26.1407	26140.7	45.5	14.676	1467.6	45.5	8	40000000	45.5	12.1631	1216310
	45.51	35.3936	45.51	38.1899	38189.9	45.51	14.3647	1436.47	45.51	6	30000000	45.51	9.6743	967430
	45.52	30.812	45.52	28.5362	28536.2	45.52	10.7242	1072.42	45.52	11	55000000	45.52	14.2488	1424880
	45.53	38.1088	45.53	25.3856	25385.6	45.53	14.3776	1437.76	45.53	7	35000000	45.53	14.078	1407800
	45.54	30.9144	45.54	24.0157	24015.7	45.54	13.2933	1329.33	45.54	16	80000000	45.54	21.3158	2131580
	45.55	44.9029	45.55	19.4033	19403.3	45.55	19.7081	1970.81	45.55	9	45000000	45.55	6.9356	693560
	45.56	46.8436	45.56	20.3682	20368.2	45.56	16.1155	1611.55	45.56	16	80000000	45.56	8.6443	864430
	45.57	29.6801	45.57	27.6879	27687.9	45.57	5.327	532.7	45.57	8	40000000	45.57	9.1125	911250
	45.58	36.2209	45.58	15.9655	15965.5	45.58	8.2871	828.71	45.58	16	80000000	45.58	13.0389	1303890
	45.59	41.0176	45.59	13.6463	13646.3	45.59	15.2277	1522.77	45.59	14	70000000	45.59	11.7589	1175890
	45.6	45.192	45.6	26.1877	26187.7	45.6	17.115	1711.5	45.6	13	65000000	45.6	6.368	636800
	45.61	45.831	45.61	13.0861	13086.1	45.61	4.9601	496.01	45.61	10	50000000	45.61	12.4674	1246740
	45.62	34.0193	45.62	14.9307	14930.7	45.62	14.111	1411.1	45.62	9	45000000	45.62	13.3956	1339560
	45.63	40.1812	45.63	19.5643	19564.3	45.63	11.4418	1144.18	45.63	16	80000000	45.63	10.9628	1096280
	45.64	42.8947	45.64	17.9121	17912.1	45.64	14.6677	1466.77	45.64	14	70000000	45.64	14.2741	1427410
	45.65	42.1243	45.65	8.2957	8295.7	45.65	12.6215	1262.15	45.65	17	85000000	45.65	4.9868	498680
	45.66	39.4726	45.66	12.1944	12194.4	45.66	12.0296	1202.96	45.66	14	70000000	45.66	11.2955	1129550
	45.67	26.2845	45.67	16.3677	16367.7	45.67	12.9913	1299.13	45.67	14	70000000	45.67	4.2531	425310
	45.68	38.6913	45.68	24.3653	24365.3	45.68	7.6782	767.82	45.68	17	85000000	45.68	10.9725	1097250
	45.69	41.1901	45.69	9.0041	9004.1	45.69	5.9339	593.39	45.69	9	45000000	45.69	18.7401	1.87401e+06
	45.7	34.6168	45.7	22.3047	22304.7	45.7	6.3709	637.09	45.7	15	75000000	45.7	13.6535	1365350
	45.71	29.4309	45.71	7.6042	7604.2	45.71	10.2708	1027.08	45.71	15	75000000	45.71	16.7347	1673470
	45.72	31.4304	45.72	15.6053	15605.3	45.72	14.5962	1459.62	45.72	16	80000000	45.72	14.4334	1443340
	45.73	39.0953	45.73	24.0523	24052.3	45.73	4.9809	498.09	45.73	11	55000000	45.73	14.0219	1402190
	45.74	40.0635	45.74	11.06	11060	45.74	9.3867	938.67	45.74	15	75000000	45.74	14.9457	1494570
	45.75	40.1905	45.75	15.9696	15969.6	45.75	7.0387	703.87	45.75	10	50000000	45.75	18.3019	1830190
	45.76	29.7852	45.76	13.9789	13978.9	45.76	9.2375	923.75	45.76	18	90000000	45.76	20.1099	2010990
	45.77	23.3636	45.77	14.8518	14851.8	45.77	5.3979	539.79	45.77	14	70000000	45.77	16.6707	1667070
	45.78	33.7844	45.78	15.0982	15098.2	45.78	9.5055	950.55	45.78	18	90000000	45.78	9.0696	906960
	45.79	39.3683	45.79	26.6115	26611.5	45.79	5.3342	533.42	45.79	16	80000000	45.79	19.4655	1.94655e+06
	45.8	38.2542	45.8	13.308	13308	45.8	8.8865	888.65	45.8	15	75000000	45.8	10.2984	1.02984e+06
	45.81	36.0655	45.81	6.4219	6421.9	45.81	6.3734	637.34	45.81	15	75000000	45.81	24.8838	2488380
	45.82	20.4983	45.82	19.38	19380	45.82	12.2787	1227.87	45.82	20	100000000	45.82	16.9832	1698320
	45.83	38.33	45.83	16.5754	16575.4	45.83	9.7583	975.83	45.83	14	70000000	45.83	26.1175	2611750
	45.84	27.6302	45.84	19.8567	19856.7	45.84	8.0849	808.49	45.84	13	65000000	45.84	13.6596	1365960
	45.85	28.6323	45.85	11.9532	11953.2	45.85	11.7178	1171.78	45.85	17	85000000	45.85	32.6853	3268530
	45.86	33.9846	45.86	16.0777	16077.7	45.86	12.9928	1299.28	45.86	18	90000000	45.86	25.2914	2529140
	45.87	19.498	45.87	17.6864	17686.4	45.87	7.3272	732.72	45.87	19	95000000	45.87	26.107	2610700
	45.88	33.9497	45.88	15.5164	15516.4	45.88	14.6326	1463.26	45.88	12	60000000	45.88	30.4722	3047220
	45.89	27.7079	45.89	29.0511	29051.1	45.89	9.7575	975.75	45.89	13	65000000	45.89	30.8216	3082160
	45.9	32.4412	45.9	25.7677	25767.7	45.9	16.3736	1637.36	45.9	16	80000000	45.9	29.7496	2974960
	45.91	32.7817	45.91	35.8232	35823.2	45.91	14.1404	1414.04	45.91	9	45000000	45.91	29.1287	2912870
	45.92	27.3015	45.92	24.8397	24839.7	45.92	15.0998	1509.98	45.92	12	60000000	45.92	43.9039	4390390
	45.93	33.4302	45.93	29.7551	29755.1	45.93	14.2287	1422.87	45.93	9	45000000	45.93	40.298	4029800
	45.94	42.6256	45.94	35.2358	35235.8	45.94	13.3911	1339.11	45.94	17	85000000	45.94	42.6608	4266080
	45.95	47.411	45.95	33.2177	33217.7	45.95	18.5026	1850.26	45.95	13	65000000	45.95	45.7087	4570870
	45.96	42.6439	45.96	35.1849	35184.9	45.96	12.0643	1206.43	45.96	9	45000000	45.96	44.5468	4454680
	45.97	58.2842	45.97	43.7029	43702.9	45.97	21.7651	2176.51	45.97	9	45000000	45.97	37.6475	3764750
	45.98	55.9178	45.98	42.1751	42175.1	45.98	10.7493	1074.93	45.98	11	55000000	45.98	41.1765	4.11765e+06
	45.99	65.011	45.99	46.0269	46026.9	45.99	17.0651	1706.51	45.99	9	45000000	45.99	59.75	5975000
	46	66.3777	46	40.6806	40680.6	46	15.8714	1587.14	46	14	70000000	46	56.4922	5649220
	46.01	70.6206	46.01	56.8048	56804.8	46.01	26.6932	2669.32	46.01	16	80000000	46.01	63.7173	6371730
	46.02	81.3503	46.02	65.8963	65896.3	46.02	26.4395	2643.95	46.02	19	95000000	46.02	52.4523	5245230
	46.03	85.6058	46.03	64.1991	64199.1	46.03	27.7069	2770.69	46.03	13	65000000	46.03	61.7182	6171820
	46.04	89.9332	46.04	72.5527	72552.7	46.04	25.9127	2591.27	46.04	6	30000000	46.04	71.1752	7117520
	46.05	89.5614	46.05	82.8686	82868.6	46.05	33.9256	3392.56	46.05	12	60000000	46.05	65.4214	6.54214e+06
	46.06	105.955	46.06	77.1682	77168.2	46.06	33.3951	3339.51	46.06	16	80000000	46.06	80.1946	8.01946e+06
	46.07	100.166	46.07	79.1852	79185.2	46.07	40.6623	4066.23	46.07	23	115000000	46.07	85.9382	8593820
	46.08	112.557	46.08	87.0593	87059.3	46.08	32.8063	3280.63	46.08	11	55000000	46.08	82.4894	8248940
	46.09	99.6636	46.09	76.095	76095	46.09	33.9634	3396.34	46.09	16	80000000	46.09	73.8335	7383350
	46.1	120.525	46.1	97.6183	97618.3	46.1	56.2105	5621.05	46.1	23	115000000	46.1	93.0414	9304140
	46.11	155.065	46.11	82.8138	82813.8	46.11	44.4881	4448.81	46.11	20	100000000	46.11	75.8768	7587680
	46.12	160.039	46.12	112.081	112081	46.12	43.0577	4305.77	46.12	29	145000000	46.12	95.7248	9572480
	46.13	206.386	46.13	127.18	127180	46.13	53.3416	5334.16	46.13	26	130000000	46.13	99.6402	9964020
	46.14	183.171	46.14	113.691	113690	46.14	56.9937	5699.37	46.14	33	165000000	46.14	97.0542	9705420
	46.15	188.704	46.15	127.918	127918	46.15	47.9601	4796.01	46.15	21	105000000	46.15	107.186	10718650
	46.16	198.58	46.16	146.105	146105	46.16	57.8573	5785.73	46.16	34	170000000	46.16	123.689	12368890
	46.17	198.73	46.17	122.638	122638	46.17	82.8858	8288.58	46.17	33	165000000	46.17	112.651	11265060
	46.18	240.31	46.18	159.972	159972	46.18	69.9514	6995.14	46.18	30	150000000	46.18	88.6779	8867790
	46.19	234.945	46.19	155.752	155752	46.19	57.8313	5783.13	46.19	42	210000000	46.19	115.076	11507600
	46.2	265.067	46.2	151.247	151247	46.2	81.5944	8159.44	46.2	38	190000000	46.2	134.223	13422320
	46.21	255.325	46.21	162.764	162764	46.21	56.68	5668	46.21	40	200000000	46.21	125.457	12545700
	46.22	283.878	46.22	164.651	164651	46.22	67.0793	6707.93	46.22	45	225000000	46.22	129.895	12989490
	46.23	262.64	46.23	188.269	188269	46.23	70.2772	7027.72	46.23	55	275000000	46.23	145.272	14527220
	46.24	344.877	46.24	184.81	184810	46.24	92.5129	9251.29	46.24	48	240000000	46.24	136.53	1.3653e+07
	46.25	328.997	46.25	209.497	209497	46.25	91.2421	9124.21	46.25	56	280000000	46.25	128.876	1.28876e+07
	46.26	321.513	46.26	202.809	202809	46.26	95.2668	9526.68	46.26	59	295000000	46.26	151.655	1.51655e+07
	46.27	347.307	46.27	205.431	205431	46.27	86.8682	8686.82	46.27	57	285000000	46.27	139.389	13938890
	46.28	368.394	46.28	182.878	182878	46.28	95.7701	9577.01	46.28	68	340000000	46.28	141.52	1.4152e+07
	46.29	396.542	46.29	218.724	218724	46.29	111.951	11195.1	46.29	52	260000000	46.29	167.73	1.6773e+07
	46.3	389.03	46.3	234.3	234300	46.3	105.523	10552.3	46.3	85	425000000	46.3	151.317	15131670
	46.31	402.243	46.31	250.365	250365	46.31	125.808	12580.8	46.31	77	385000000	46.31	145.775	14577550
	46.32	420.498	46.32	209.749	209749	46.32	112.556	11255.6	46.32	88	440000000	46.32	168.721	16872060
	46.33	430.542	46.33	235.666	235666	46.33	123.299	12329.9	46.33	109	545000000	46.33	176.056	17605630
	46.34	422.515	46.34	237.9	237900	46.34	145.079	14507.9	46.34	86	430000000	46.34	164.024	1.64024e+07
	46.35	483.937	46.35	253.984	253984	46.35	117.075	11707.5	46.35	111	555000000	46.35	182.258	18225780
	46.36	460.595	46.36	257.636	257636	46.36	110.781	11078.1	46.36	88	440000000	46.36	160.914	16091440
	46.37	496.977	46.37	250.079	250079	46.37	138.728	13872.8	46.37	93	465000000	46.37	175.854	17585380
	46.38	550.058	46.38	287.339	287339	46.38	154.532	15453.2	46.38	113	565000000	46.38	172.201	17220070
	46.39	527.187	46.39	261.616	261616	46.39	132.953	13295.3	46.39	110	550000000	46.39	155.11	15511020
	46.4	535.043	46.4	279.31	279310	46.4	149.918	14991.8	46.4	131	655000000	46.4	165.364	16536400
	46.41	526.622	46.41	279.339	279339	46.41	153.194	15319.4	46.41	133	665000000	46.41	198.271	19827080
	46.42	567.851	46.42	266.433	266433	46.42	135.863	13586.3	46.42	110	550000000	46.42	157.881	15788080
	46.43	561.366	46.43	262.702	262702	46.43	156.975	15697.5	46.43	147	735000000	46.43	189.33	18932970
	46.44	547.229	46.44	254.048	254048	46.44	136.013	13601.3	46.44	144	720000000	46.44	149.881	14988120
	46.45	608.411	46.45	298.161	298162	46.45	148.87	14887	46.45	146	730000000	46.45	181.729	18172880
	46.46	557.789	46.46	262.011	262011	46.46	173.999	17399.9	46.46	155	775000000	46.46	188.038	18803830
	46.47	615.764	46.47	298.335	298335	46.47	150.341	15034.1	46.47	159	795000000	46.47	198.44	19844020
	46.48	579.61	46.48	286.611	286611	46.48	168.027	16802.7	46.48	148	740000000	46.48	161.034	16103420
	46.49	611.834	46.49	307.688	307688	46.49	194.13	19413	46.49	170	850000000	46.49	184.534	18453370
	46.5	637.016	46.5	317.493	317493	46.5	188.964	18896.4	46.5	179	895000000	46.5	158.332	1.58332e+07
	46.51	619.651	46.51	289.224	289224	46.51	170.038	17003.8	46.51	150	750000000	46.51	159.324	15932430
	46.52	659.848	46.52	301.635	301635	46.52	183.189	18318.9	46.52	174	870000000	46.52	182.007	18200680
	46.53	635.251	46.53	298.45	298450	46.53	173.135	17313.5	46.53	184	920000000	46.53	168.496	16849560
	46.54	634.947	46.54	295.725	295725	46.54	180.612	18061.2	46.54	201	1005000000	46.54	159.882	15988180
	46.55	635.448	46.55	278.056	278056	46.55	166.567	16656.8	46.55	184	920000000	46.55	166.815	1.66815e+07
	46.56	632.154	46.56	338.401	338401	46.56	166.636	16663.6	46.56	207	1035000000	46.56	163.087	1.63087e+07
	46.57	659.956	46.57	308.201	308201	46.57	186.666	18666.6	46.57	208	1040000000	46.57	162.775	16277500
	46.58	629.237	46.58	310.182	310182	46.58	193.406	19340.6	46.58	228	1140000000	46.58	155.389	15538880
	46.59	640.582	46.59	293.971	293971	46.59	199.5	19950	46.59	252	1260000000	46.59	163.74	1.6374e+07
	46.6	684.472	46.6	335.214	335214	46.6	180.477	18047.7	46.6	197	985000000	46.6	150.508	15050840
	46.61	675.224	46.61	328.543	328543	46.61	175.736	17573.6	46.61	225	1125000000	46.61	149.704	14970440
	46.62	680.933	46.62	337.588	337588	46.62	210.562	21056.2	46.62	216	1080000000	46.62	163.495	16349470
	46.63	631.091	46.63	315.41	315410	46.63	185.56	18556	46.63	227	1135000000	46.63	131.216	1.31216e+07
	46.64	633.659	46.64	272.317	272317	46.64	198.306	19830.6	46.64	239	1195000000	46.64	131.375	13137520
	46.65	599.656	46.65	332.698	332698	46.65	200.534	20053.4	46.65	232	1160000000	46.65	155.792	1.55792e+07
	46.66	614.788	46.66	297.541	297541	46.66	208.054	20805.4	46.66	233	1165000000	46.66	125.429	12542920
	46.67	591.498	46.67	278.064	278064	46.67	186.519	18651.9	46.67	233	1165000000	46.67	155.263	1.55263e+07
	46.68	625.658	46.68	283.223	283223	46.68	183.206	18320.6	46.68	223	1115000000	46.68	148.26	14826000
	46.69	617.308	46.69	307.337	307337	46.69	165.761	16576.1	46.69	249	1245000000	46.69	126.261	12626140
	46.7	607.548	46.7	297.973	297973	46.7	193.376	19337.6	46.7	228	1140000000	46.7	114.291	11429130
	46.71	590.167	46.71	304.241	304241	46.71	190.59	19059	46.71	233	1165000000	46.71	128.086	12808620
	46.72	552.26	46.72	273.873	273873	46.72	187.06	18706	46.72	255	1275000000	46.72	136.184	13618430
	46.73	586.045	46.73	294.4	294400	46.73	178.963	17896.3	46.73	272	1360000000	46.73	133.153	13315340
	46.74	537.7	46.74	282.796	282796	46.74	176.917	17691.7	46.74	218	1090000000	46.74	138.771	13877120
	46.75	573.569	46.75	276.787	276787	46.75	178.764	17876.5	46.75	244	1220000000	46.75	112.417	11241720
	46.76	543.824	46.76	238.887	238887	46.76	182.626	18262.6	46.76	267	1335000000	46.76	99.7204	9972040
	46.77	486.036	46.77	238.07	238070	46.77	154.412	15441.2	46.77	239	1195000000	46.77	110.907	11090750
	46.78	494	46.78	241.011	241011	46.78	191.95	19195	46.78	236	1180000000	46.78	83.3906	8.33906e+06
	46.79	518.398	46.79	249.775	249775	46.79	177.126	17712.6	46.79	219	1095000000	46.79	106.838	10683830
	46.8	484.16	46.8	251.597	251597	46.8	185.868	18586.8	46.8	261	1305000000	46.8	84.889	8488900
	46.81	449.637	46.81	235.489	235489	46.81	162.424	16242.4	46.81	243	1215000000	46.81	85.8072	8580720
	46.82	459.501	46.82	246.265	246265	46.82	152.277	15227.7	46.82	230	1150000000	46.82	77.5852	7758520
	46.83	440.154	46.83	234.206	234206	46.83	164.89	16489	46.83	224	1120000000	46.83	65.48	6548000
	46.84	401.539	46.84	246.609	246609	46.84	159.39	15939	46.84	240	1200000000	46.84	76.5941	7659410
	46.85	402.193	46.85	222.527	222527	46.85	157.227	15722.7	46.85	243	1215000000	46.85	76.7032	7670320
	46.86	359.582	46.86	218.716	218716	46.86	152.03	15203	46.86	202	1010000000	46.86	75.61	7561000
	46.87	365.134	46.87	205.78	205780	46.87	169.584	16958.4	46.87	219	1095000000	46.87	76.5596	7655960
	46.88	357.656	46.88	178.82	178820	46.88	125.785	12578.5	46.88	212	1060000000	46.88	55.1712	5517120
	46.89	324.727	46.89	199.871	199871	46.89	139.107	13910.7	46.89	196	980000000	46.89	64.9598	6495980
	46.9	359.773	46.9	168.145	168145	46.9	138.146	13814.6	46.9	207	1035000000	46.9	55.6523	5565230
	46.91	350.585	46.91	187.803	187803	46.91	134.095	13409.5	46.91	202	1010000000	46.91	62.9582	6295820
	46.92	300.756	46.92	173.058	173058	46.92	170.749	17074.9	46.92	215	1075000000	46.92	51.0286	5102860
	46.93	279.985	46.93	174.222	174222	46.93	143.352	14335.2	46.93	199	995000000	46.93	49.6431	4964310
	46.94	264.785	46.94	158.445	158445	46.94	135.984	13598.4	46.94	175	875000000	46.94	46.7201	4672010
	46.95	274.046	46.95	167.565	167566	46.95	109.862	10986.2	46.95	169	845000000	46.95	44.4014	4440140
	46.96	239.144	46.96	152.36	152360	46.96	110.811	11081.1	46.96	176	880000000	46.96	38.9679	3896790
	46.97	228.764	46.97	122.079	122079	46.97	111.584	11158.4	46.97	157	785000000	46.97	52.0044	5200440
	46.98	226.953	46.98	138.615	138615	46.98	98.6988	9869.88	46.98	145	725000000	46.98	42.5895	4258950
	46.99	205.831	46.99	134.978	134978	46.99	125.375	12537.5	46.99	163	815000000	46.99	23.3091	2330910
	47	205.683	47	108.426	108426	47	99.0523	9905.23	47	168	840000000	47	34.0108	3.40108e+06
	47.01	196.762	47.01	116.423	116423	47.01	105.282	10528.2	47.01	172	860000000	47.01	31.0368	3103680
	47.02	172.443	47.02	97.5193	97519.3	47.02	100.169	10016.9	47.02	144	720000000	47.02	33.4547	3.34547e+06
	47.03	146.156	47.03	119.791	119791	47.03	101.132	10113.2	47.03	174	870000000	47.03	18.9611	1.89611e+06
	47.04	154.405	47.04	121.155	121155	47.04	76.5021	7650.21	47.04	150	750000000	47.04	21.5751	2157510
	47.05	131.891	47.05	87.611	87611	47.05	93.7777	9377.77	47.05	138	690000000	47.05	36.6101	3.66101e+06
	47.06	150.663	47.06	91.1521	91152.1	47.06	67.126	6712.6	47.06	121	605000000	47.06	23.8647	2386470
	47.07	136.72	47.07	97.7974	97797.4	47.07	72.3925	7239.25	47.07	98	490000000	47.07	10.929	1092900
	47.08	112.929	47.08	80.4131	80413.1	47.08	74.4792	7447.92	47.08	130	650000000	47.08	25.1482	2514820
	47.09	125.723	47.09	99.4098	99409.8	47.09	92.7324	9273.24	47.09	107	535000000	47.09	21.9101	2191010
	47.1	112.226	47.1	77.3522	77352.2	47.1	61.9662	6196.62	47.1	120	600000000	47.1	19.2733	1927330
	47.11	94.9483	47.11	74.7994	74799.4	47.11	56.4654	5646.54	47.11	103	515000000	47.11	15.7594	1575940
	47.12	84.6914	47.12	67.7422	67742.2	47.12	66.8406	6684.06	47.12	88	440000000	47.12	13.3453	1334530
	47.13	86.5102	47.13	60.2484	60248.4	47.13	44.7246	4472.46	47.13	103	515000000	47.13	15.6861	1568610
	47.14	81.8987	47.14	53.8941	53894.1	47.14	48.1317	4813.17	47.14	73	365000000	47.14	13.8591	1385910
	47.15	78.8553	47.15	73.7089	73708.9	47.15	60.9843	6098.43	47.15	70	350000000	47.15	11.171	1117100
	47.16	77.0585	47.16	47.9947	47994.7	47.16	55.862	5586.2	47.16	98	490000000	47.16	11.4229	1142290
	47.17	59.6653	47.17	52.3164	52316.4	47.17	57.8242	5782.42	47.17	61	305000000	47.17	13.6362	1363620
	47.18	43.1361	47.18	41.5074	41507.4	47.18	54.9601	5496.01	47.18	58	290000000	47.18	9.9749	997490
	47.19	50.3018	47.19	42.3928	42392.8	47.19	32.3576	3235.76	47.19	57	285000000	47.19	6.758	675800
	47.2	46.3303	47.2	37.7522	37752.2	47.2	47.663	4766.3	47.2	66	330000000	47.2	12.4652	1246520
	47.21	34.0633	47.21	29.2406	29240.6	47.21	41.3048	4130.48	47.21	56	280000000	47.21	11.631	1163100
	47.22	28.1513	47.22	29.0419	29041.9	47.22	32.5342	3253.42	47.22	61	305000000	47.22	11.347	1134700
	47.23	42.0434	47.23	30.4208	30420.8	47.23	41.9638	4196.38	47.23	49	245000000	47.23	4.6127	461270
	47.24	25.2245	47.24	32.0574	32057.4	47.24	22.9977	2299.77	47.24	48	240000000	47.24	3.0008	300080
	47.25	28.8619	47.25	25.58	25580	47.25	28.3557	2835.57	47.25	38	190000000	47.25	9.6343	963430
	47.26	41.0676	47.26	30.0814	30081.4	47.26	27.6631	2766.31	47.26	45	225000000	47.26	7.6486	764860
	47.27	19.6368	47.27	24.9642	24964.2	47.27	26.7554	2675.54	47.27	30	150000000	47.27	8.0423	804230
	47.28	22.7801	47.28	20.6234	20623.4	47.28	25.8727	2587.27	47.28	38	190000000	47.28	9.059	905900
	47.29	20.7518	47.29	16.2877	16287.7	47.29	20.4821	2048.21	47.29	28	140000000	47.29	6.0444	604440
	47.3	21.1647	47.3	26.2605	26260.5	47.3	15.2687	1526.87	47.3	25	125000000	47.3	4.9834	498340
	47.31	25.2509	47.31	21.6407	21640.7	47.31	18.4162	1841.62	47.31	33	165000000	47.31	8.2976	829760
	47.32	22.2529	47.32	13.6159	13615.9	47.32	21.1185	2111.85	47.32	26	130000000	47.32	7.9807	798070
	47.33	21.6176	47.33	18.4721	18472.1	47.33	11.7384	1173.84	47.33	28	140000000	47.33	5.0153	501530
	47.34	20.4404	47.34	13.3519	13351.9	47.34	17.6491	1764.91	47.34	11	55000000	47.34	6.3748	637480
	47.35	31.6296	47.35	12.2589	12258.9	47.35	12.3722	1237.22	47.35	21	105000000	47.35	5.2875	528750
	47.36	18.8992	47.36	15.5425	15542.5	47.36	10.0058	1000.58	47.36	21	105000000	47.36	4.692	469200
	47.37	15.939	47.37	10.6205	10620.5	47.37	13.0527	1305.27	47.37	15	75000000	47.37	6.0593	605930
	47.38	20.6951	47.38	15.0663	15066.3	47.38	6.6099	660.99	47.38	21	105000000	47.38	9.135	913500
	47.39	21.6675	47.39	16.5102	16510.2	47.39	13.3463	1334.63	47.39	14	70000000	47.39	3.3218	332180
	47.4	17.7235	47.4	13.9532	13953.2	47.4	7.638	763.8	47.4	16	80000000	47.4	9.9242	992420
	47.41	22.6395	47.41	10.3417	10341.7	47.41	11.2774	1127.74	47.41	11	55000000	47.41	10.5723	1057230
	47.42	31.2393	47.42	8.5023	8502.3	47.42	8.0198	801.98	47.42	10	50000000	47.42	3.7083	370830
	47.43	20.1781	47.43	10.6948	10694.8	47.43	4.6176	461.76	47.43	12	60000000	47.43	6.2565	625650
	47.44	25.683	47.44	7.9995	7999.5	47.44	12.6781	1267.81	47.44	7	35000000	47.44	6.9797	697970
	47.45	23.0433	47.45	7.7056	7705.6	47.45	8.355	835.5	47.45	7	35000000	47.45	6.0896	608960
	47.46	15.592	47.46	11.437	11437	47.46	6.4407	644.07	47.46	4	20000000	47.46	4.9715	497150
	47.47	21.287	47.47	9.3801	9380.1	47.47	6.2975	629.75	47.47	12	60000000	47.47	14.0533	1405330
	47.48	19.8437	47.48	14.3109	14310.9	47.48	5.3356	533.56	47.48	8	40000000	47.48	6.0599	605990
	47.49	23.0448	47.49	12.2956	12295.6	47.49	9.4449	944.49	47.49	7	35000000	47.49	5.9632	596320
	47.5	14.7526	47.5	7.3838	7383.8	47.5	6.8878	688.78	47.5	6	30000000	47.5	7.1762	717620
	47.51	19.975	47.51	7.0007	7000.7	47.51	5.0207	502.07	47.51	5	25000000	47.51	6.8202	682020
	47.52	30.9285	47.52	9.4208	9420.8	47.52	3.3155	331.55	47.52	5	25000000	47.52	5.276	527600
	47.53	18.9035	47.53	7.9811	7981.1	47.53	6.3567	635.67	47.53	3	15000000	47.53	10.1238	1.01238e+06
	47.54	24.7372	47.54	8.4084	8408.4	47.54	6.385	638.5	47.54	6	30000000	47.54	3.2797	327970
	47.55	25.3922	47.55	7.144	7144	47.55	10.5833	1058.33	47.55	7	35000000	47.55	3.2717	327170
	47.56	19.3449	47.56	9.1528	9152.8	47.56	6.0072	600.72	47.56	6	30000000	47.56	7.3074	730740
	47.57	13.2427	47.57	12.4245	12424.5	47.57	7.1153	711.53	47.57	3	15000000	47.57	6.4169	641690
	47.58	19.7959	47.58	10.0203	10020.3	47.58	5.6664	566.64	47.58	5	25000000	47.58	8.0128	801280
	47.59	16.5926	47.59	17.9187	17918.7	47.59	5.4291	542.91	47.59	7	35000000	47.59	5.4433	544330
	47.6	24.2767	47.6	7.8879	7887.9	47.6	10.294	1029.4	47.6	11	55000000	47.6	4.3186	431860
	47.61	18.6976	47.61	6.6883	6688.3	47.61	8.0162	801.62	47.61	8	40000000	47.61	11.3696	1136960
	47.62	17.3684	47.62	6.0175	6017.5	47.62	7.38	738	47.62	8	40000000	47.62	3.9854	398540
	47.63	22.6414	47.63	9.9081	9908.1	47.63	5.3867	538.67	47.63	8	40000000	47.63	4.3526	435260
	47.64	20.4819	47.64	12.2495	12249.5	47.64	5.6513	565.13	47.64	10	50000000	47.64	3.9953	399530
	47.65	21.5295	47.65	13.2812	13281.2	47.65	11.027	1102.7	47.65	9	45000000	47.65	5.9911	599110
	47.66	22.4293	47.66	9.0965	9096.5	47.66	5.9851	598.51	47.66	14	70000000	47.66	5.3131	531310
	47.67	17.4781	47.67	12.2673	12267.3	47.67	6.0234	602.34	47.67	9	45000000	47.67	4.5723	457230
	47.68	17.8984	47.68	6.6419	6641.9	47.68	10.3968	1039.68	47.68	11	55000000	47.68	3.9702	397020
	47.69	15.9463	47.69	7.7665	7766.5	47.69	5.4069	540.69	47.69	10	50000000	47.69	7.312	731200
	47.7	20.7108	47.7	9.0571	9057.1	47.7	3.9974	399.74	47.7	7	35000000	47.7	2.9796	297960
	47.71	23.8228	47.71	11.0654	11065.4	47.71	11.0131	1101.31	47.71	11	55000000	47.71	3.2658	326580
	47.72	15.9058	47.72	9.6989	9698.9	47.72	5.3218	532.18	47.72	10	50000000	47.72	3.0057	300570
	47.73	16.7529	47.73	15.8379	15837.9	47.73	7.3759	737.59	47.73	9	45000000	47.73	8.2661	826610
	47.74	21.0915	47.74	9.7185	9718.5	47.74	9.5082	950.82	47.74	15	75000000	47.74	3.9738	397380
	47.75	18.3347	47.75	8.3061	8306.1	47.75	8.9272	892.72	47.75	8	40000000	47.75	2.9863	298630
	47.76	20.6583	47.76	14.3971	14397.1	47.76	2.9653	296.53	47.76	10	50000000	47.76	1.3518	135180
	47.77	19.7104	47.77	11.5789	11578.9	47.77	4.9584	495.84	47.77	8	40000000	47.77	2.0407	204070
	47.78	19.1659	47.78	12.7662	12766.2	47.78	7.6756	767.56	47.78	8	40000000	47.78	9.053	905300
	47.79	26.2372	47.79	10.9445	10944.5	47.79	7.3724	737.24	47.79	9	45000000	47.79	3.3803	338030
	47.8	7.0109	47.8	7.1345	7134.5	47.8	11.6405	1164.05	47.8	15	75000000	47.8	2.3774	237740
	47.81	4.9674	47.81	5.9461	5946.1	47.81	4.3083	430.83	47.81	11	55000000	47.81	3.0017	300170
	47.82	13.8281	47.82	8.6728	8672.8	47.82	9.9856	998.56	47.82	3	15000000	47.82	5.0505	505050
	47.83	10.5855	47.83	7.2689	7268.9	47.83	9.3869	938.69	47.83	10	50000000	47.83	1.9818	198180
	47.84	10.624	47.84	4.2863	4286.3	47.84	7.2882	728.82	47.84	10	50000000	47.84	7.0117	701170
	47.85	6.6922	47.85	5.3264	5326.4	47.85	8.9579	895.79	47.85	10	50000000	47.85	5.7257	572570
	47.86	9.3417	47.86	6.5994	6599.4	47.86	4.6631	466.31	47.86	7	35000000	47.86	3.0032	300320
	47.87	10.1676	47.87	6.9525	6952.5	47.87	4.6148	461.48	47.87	7	35000000	47.87	1.9704	197040
	47.88	6.7296	47.88	4.9214	4921.4	47.88	6.4337	643.37	47.88	5	25000000	47.88	1.3293	132930
	47.89	6.9348	47.89	10.0258	10025.8	47.89	3.2604	326.04	47.89	8	40000000	47.89	4.0319	403190
	47.9	9.9968	47.9	9.4337	9433.7	47.9	9.9311	993.11	47.9	8	40000000	47.9	5.0442	504420
	47.91	9.6318	47.91	9.0215	9021.5	47.91	3.6357	363.57	47.91	7	35000000	47.91	3.3357	333570
	47.92	8.414	47.92	10.5745	10574.5	47.92	5.4287	542.87	47.92	4	20000000	47.92	8.9389	893890
	47.93	6.0274	47.93	8.6436	8643.6	47.93	2.3408	234.08	47.93	10	50000000	47.93	2.3873	238730
	47.94	8.3679	47.94	5.0882	5088.2	47.94	4.6712	467.12	47.94	7	35000000	47.94	4.0275	402750
	47.95	6.6302	47.95	4.0537	4053.7	47.95	7.3787	737.87	47.95	3	15000000	47.95	2.3762	237620
	47.96	10.355	47.96	7.0775	7077.5	47.96	3.9846	398.46	47.96	8	40000000	47.96	2.9727	297270
	47.97	5.6618	47.97	4.3484	4348.4	47.97	7.977	797.7	47.97	3	15000000	47.97	2.0184	201840
	47.98	8.3276	47.98	6.3875	6387.5	47.98	9.0484	904.84	47.98	4	20000000	47.98	3.9482	394820
	47.99	6.0371	47.99	4.3326	4332.6	47.99	5.3761	537.61	47.99	4	20000000	47.99	6.1178	611780
	48	5.735	48	6.2397	6239.7	48	5.362	536.2	48	2	10000000	48	4.0199	401990
	48.01	7.9932	48.01	6.2872	6287.2	48.01	3.9694	396.94	48.01	4	20000000	48.01	7.811	781100
	48.02	7.5879	48.02	3.0281	3028.1	48.02	4.3445	434.45	48.02	10	50000000	48.02	6.3592	635920
	48.03	7.9511	48.03	6.3889	6388.9	48.03	3.3894	338.94	48.03	3	15000000	48.03	0.9999	99990
	48.04	6.0308	48.04	4.2973	4297.3	48.04	6.7313	673.13	48.04	4	20000000	48.04	4.008	400800
	48.05	3.7263	48.05	4.6329	4632.9	48.05	7.121	712.1	48.05	6	30000000	48.05	4.3209	432090
	48.06	2.9891	48.06	3.9407	3940.7	48.06	2.9621	296.21	48.06	5	25000000	48.06	1.0098	100980
	48.07	9.0893	48.07	4.3389	4338.9	48.07	3.1066	310.66	48.07	0	0	48.07	2.3094	230940
	48.08	9.0727	48.08	6.6217	6621.7	48.08	3.0149	301.49	48.08	7	35000000	48.08	3.0581	305810
	48.09	7.9529	48.09	5.0981	5098.1	48.09	5.4599	545.99	48.09	2	10000000	48.09	5.1775	517750
	48.1	11.3934	48.1	6.2748	6274.8	48.1	0.3361	33.61	48.1	1	5000000	48.1	4.1506	415060
	48.11	5.3264	48.11	6.0549	6054.9	48.11	1.2848	128.48	48.11	1	5000000	48.11	4.3502	435020
	48.12	6.9779	48.12	2.2881	2288.1	48.12	1.9328	193.28	48.12	5	25000000	48.12	2.3467	234670
	48.13	4.3244	48.13	5.9647	5964.7	48.13	2.9602	296.02	48.13	1	5000000	48.13	2.0828	208280
	48.14	8.9468	48.14	3.1024	3102.4	48.14	1.3027	130.27	48.14	4	20000000	48.14	4.9841	498410
	48.15	10.6233	48.15	5.0611	5061.1	48.15	3.6601	366.01	48.15	2	10000000	48.15	3.3045	330450
	48.16	8.0941	48.16	7.7671	7767.1	48.16	1.9468	194.68	48.16	4	20000000	48.16	3.0989	309890
	48.17	12.7891	48.17	4.9763	4976.3	48.17	0.3296	32.96	48.17	5	25000000	48.17	5.3447	534470
	48.18	5.9286	48.18	2.0125	2012.5	48.18	2.9909	299.09	48.18	1	5000000	48.18	3.306	330600
	48.19	8.9443	48.19	7.0798	7079.8	48.19	0	0	48.19	5	25000000	48.19	5.889	588900
	48.2	11.1555	48.2	6.3836	6383.6	48.2	3.0422	304.22	48.2	4	20000000	48.2	5.0059	500590
	48.21	10.4963	48.21	3.0102	3010.2	48.21	4.7379	473.79	48.21	7	35000000	48.21	6.3266	632660
	48.22	7.9468	48.22	1.9818	1981.8	48.22	6.1101	611.01	48.22	6	30000000	48.22	4.406	440600
	48.23	8.3354	48.23	1.9902	1990.2	48.23	3.021	302.1	48.23	4	20000000	48.23	5.0355	503550
	48.24	10.0029	48.24	3.3165	3316.5	48.24	1.041	104.1	48.24	3	15000000	48.24	5.9405	594050
	48.25	12.5191	48.25	2.039	2039	48.25	1.3261	132.61	48.25	6	30000000	48.25	3.0242	302420
	48.26	7.9952	48.26	1.9922	1992.2	48.26	0	0	48.26	1	5000000	48.26	2.3549	235490
	48.27	7.0669	48.27	4.045	4045	48.27	2.006	200.6	48.27	2	10000000	48.27	5.1025	510250
	48.28	14.248	48.28	1.0196	1019.6	48.28	4.1086	410.86	48.28	10	50000000	48.28	5.0021	500210
	48.29	8.3615	48.29	7.9128	7912.8	48.29	3.0901	309.01	48.29	7	35000000	48.29	2.3194	231940
	48.3	9.658	48.3	4.0003	4000.3	48.3	3.012	301.2	48.3	3	15000000	48.3	2.3488	234880
	48.31	5.2625	48.31	4.6778	4677.8	48.31	2.3314	233.14	48.31	3	15000000	48.31	4.0251	402510
	48.32	11.6028	48.32	3.0654	3065.4	48.32	7.6309	763.09	48.32	5	25000000	48.32	8.1874	818740
	48.33	7.7322	48.33	2.9466	2946.6	48.33	5.0839	508.39	48.33	5	25000000	48.33	5.9968	599680
	48.34	4.6211	48.34	2.0211	2021.1	48.34	2.3323	233.23	48.34	4	20000000	48.34	6.3196	631960
	48.35	8.0724	48.35	6.1689	6168.9	48.35	4.1105	411.05	48.35	1	5000000	48.35	6.1401	614010
	48.36	8.3852	48.36	3.974	3974	48.36	3.0018	300.18	48.36	6	30000000	48.36	3.0667	306670
	48.37	7.0545	48.37	2.9567	2956.7	48.37	3.3942	339.42	48.37	3	15000000	48.37	4.0777	407770
	48.38	10.0078	48.38	3.9689	3968.9	48.38	7.6551	765.51	48.38	5	25000000	48.38	1.3168	131680
	48.39	8.2732	48.39	3.996	3996	48.39	5.1299	512.99	48.39	5	25000000	48.39	2.9717	297170
	48.4	11.1002	48.4	2.9687	2968.7	48.4	4.6939	469.39	48.4	1	5000000	48.4	3.3277	332770
	48.41	2.9566	48.41	5.0061	5006.1	48.41	6.9984	699.84	48.41	6	30000000	48.41	6.0186	601860
	48.42	8.983	48.42	7.0028	7002.8	48.42	3.3416	334.16	48.42	2	10000000	48.42	6.3126	631260
	48.43	3.1125	48.43	3.7194	3719.4	48.43	7.6666	766.66	48.43	6	30000000	48.43	2.0053	200530
	48.44	6.2925	48.44	4.0174	4017.4	48.44	3.0208	302.08	48.44	6	30000000	48.44	4.3286	432860
	48.45	7.3632	48.45	6.9562	6956.2	48.45	3.0041	300.41	48.45	7	35000000	48.45	3.9813	398130
	48.46	5.0806	48.46	4.9994	4999.4	48.46	10.2272	1022.72	48.46	5	25000000	48.46	5.1485	514850
	48.47	3.0312	48.47	6.0304	6030.4	48.47	5.9434	594.34	48.47	5	25000000	48.47	1.3274	132740
	48.48	7.0898	48.48	4.3417	4341.7	48.48	5.3954	539.54	48.48	7	35000000	48.48	3.0185	301850
	48.49	7.2644	48.49	4.0523	4052.3	48.49	9.3453	934.53	48.49	6	30000000	48.49	3.3597	335970
	48.5	3.546	48.5	5.3682	5368.2	48.5	3.3509	335.09	48.5	11	55000000	48.5	2.9915	299150
	48.51	5.3272	48.51	7.4144	7414.4	48.51	6.9631	696.31	48.51	6	30000000	48.51	2.3269	232690
	48.52	8.2964	48.52	5.5077	5507.7	48.52	3.0067	300.67	48.52	6	30000000	48.52	3.3126	331260
	48.53	4.023	48.53	8.0631	8063.1	48.53	8.3028	830.28	48.53	1	5000000	48.53	1.0152	101520
	48.54	6.8186	48.54	5.4084	5408.4	48.54	2.9574	295.74	48.54	3	15000000	48.54	4.2683	426830
	48.55	4.0328	48.55	4.0931	4093.1	48.55	2.0384	203.84	48.55	1	5000000	48.55	2.0404	204040
	48.56	2.9646	48.56	1.652	1652	48.56	5.6883	568.83	48.56	4	20000000	48.56	1.9911	199110
	48.57	7.2226	48.57	6.0357	6035.7	48.57	3.3335	333.35	48.57	6	30000000	48.57	2.3459	234590
	48.58	6.0431	48.58	0.9917	991.7	48.58	5.9355	593.55	48.58	2	10000000	48.58	3.951	395100
	48.59	3.2963	48.59	8.3149	8314.9	48.59	5.0523	505.23	48.59	3	15000000	48.59	2.0332	203320
	48.6	4.3717	48.6	3.9258	3925.8	48.6	4.3793	437.93	48.6	4	20000000	48.6	2.2799	227990
	48.61	3.9678	48.61	5.0472	5047.2	48.61	5.669	566.9	48.61	4	20000000	48.61	1.98	198000
	48.62	5.2287	48.62	2.0022	2002.2	48.62	8.0311	803.11	48.62	3	15000000	48.62	3.9226	392260
	48.63	4.3099	48.63	4.2236	4223.6	48.63	1.9874	198.74	48.63	3	15000000	48.63	1.0164	101640
	48.64	4.0117	48.64	7.9808	7980.8	48.64	3.001	300.1	48.64	4	20000000	48.64	4.0016	400160
	48.65	5.987	48.65	2.614	2614	48.65	5.3805	538.05	48.65	4	20000000	48.65	3.0357	303570
	48.66	3.3991	48.66	5.924	5924	48.66	3.3231	332.31	48.66	3	15000000	48.66	2.0274	202740
	48.67	5.3139	48.67	10.387	10387	48.67	0.3371	33.71	48.67	2	10000000	48.67	2.0273	202730
	48.68	3.0305	48.68	3.0023	3002.3	48.68	4.0368	403.68	48.68	3	15000000	48.68	1.3396	133960
	48.69	5.3669	48.69	5.4552	5455.2	48.69	1.299	129.9	48.69	1	5000000	48.69	3.0307	303070
	48.7	6.274	48.7	6.0101	6010.1	48.7	3.0073	300.73	48.7	7	35000000	48.7	5.0705	507050
	48.71	2.3459	48.71	3.0534	3053.4	48.71	4.0157	401.57	48.71	2	10000000	48.71	3.3746	337460
	48.72	4.0027	48.72	1.3625	1362.5	48.72	1.9463	194.63	48.72	3	15000000	48.72	4.0112	401120
	48.73	6.0131	48.73	4.4232	4423.2	48.73	5.778	577.8	48.73	3	15000000	48.73	2.0064	200640
	48.74	6.6982	48.74	4.7909	4790.9	48.74	4.0198	401.98	48.74	1	5000000	48.74	2.3688	236880
	48.75	6.0283	48.75	6.974	6974	48.75	1.9537	195.37	48.75	4	20000000	48.75	2.418	241800
	48.76	9.0905	48.76	2.3076	2307.6	48.76	1.2858	128.58	48.76	1	5000000	48.76	5.9859	598590
	48.77	3.3625	48.77	0	0	48.77	3.3643	336.43	48.77	2	10000000	48.77	2.0189	201890
	48.78	4.0415	48.78	3.306	3306	48.78	3.0253	302.53	48.78	2	10000000	48.78	3.7034	370340
	48.79	5.0868	48.79	6.0318	6031.8	48.79	6.3289	632.89	48.79	3	15000000	48.79	2.322	232200
	48.8	5.0783	48.8	5.0109	5010.9	48.8	3.025	302.5	48.8	1	5000000	48.8	5.3229	532290
	48.81	2.9683	48.81	6.2653	6265.3	48.81	4.3171	431.71	48.81	2	10000000	48.81	0.9684	96840
	48.82	5.309	48.82	1.9875	1987.5	48.82	6.107	610.7	48.82	4	20000000	48.82	0	0
	48.83	8.1366	48.83	5.0509	5050.9	48.83	6.3199	631.99	48.83	3	15000000	48.83	8.1094	810940
	48.84	8.0392	48.84	4.064	4064	48.84	0.99	99	48.84	1	5000000	48.84	3.1183	311830
	48.85	3.968	48.85	3.2824	3282.4	48.85	5.093	509.3	48.85	5	25000000	48.85	0	0
	48.86	2.9686	48.86	1.0247	1024.7	48.86	4.995	499.5	48.86	3	15000000	48.86	4.9995	499950
	48.87	2.0447	48.87	2.9274	2927.4	48.87	4.0559	405.59	48.87	6	30000000	48.87	7.1116	711160
	48.88	5.9879	48.88	2.9572	2957.2	48.88	2.3282	232.82	48.88	3	15000000	48.88	8.2803	828030
	48.89	1.3061	48.89	4.0391	4039.1	48.89	4.291	429.1	48.89	2	10000000	48.89	1.0005	100050
	48.9	2.3582	48.9	1.3185	1318.5	48.9	4.0473	404.73	48.9	5	25000000	48.9	4.0127	401270
	48.91	8.081	48.91	0	0	48.91	0	0	48.91	0	0	48.91	4.9722	497220
	48.92	5.3849	48.92	4.9696	4969.6	48.92	2.0022	200.22	48.92	0	0	48.92	1.0419	104190
	48.93	11.1865	48.93	4.1186	4118.6	48.93	1.0174	101.74	48.93	2	10000000	48.93	0.3398	33980
	48.94	6.2747	48.94	4.9322	4932.2	48.94	2.0555	205.55	48.94	2	10000000	48.94	3.3175	331750
	48.95	3.3397	48.95	4.9461	4946.1	48.95	4.0659	406.59	48.95	3	15000000	48.95	6.3576	635760
	48.96	6.4535	48.96	7.1126	7112.6	48.96	1.0479	104.79	48.96	4	20000000	48.96	5.4421	544210
	48.97	8.1023	48.97	2.0402	2040.2	48.97	2.964	296.4	48.97	1	5000000	48.97	3.2549	325490
	48.98	7.3929	48.98	4.3612	4361.2	48.98	2.0117	201.17	48.98	2	10000000	48.98	3.3809	338090
	48.99	5.9854	48.99	10.0371	10037.1	48.99	2.0471	204.71	48.99	2	10000000	48.99	2.3671	236710
	49	6.6447	49	2.3569	2356.9	49	2.963	296.3	49	3	15000000	49	2.0559	205590
	49.01	8.9438	49.01	2.3386	2338.6	49.01	5.0262	502.62	49.01	2	10000000	49.01	1.0178	101780
	49.02	8.9898	49.02	5.0565	5056.5	49.02	0	0	49.02	3	15000000	49.02	7.041	704100
	49.03	6.1446	49.03	2.9772	2977.2	49.03	0.9992	99.92	49.03	5	25000000	49.03	1.3273	132730
	49.04	5.9888	49.04	2.9803	2980.3	49.04	1.0329	103.29	49.04	3	15000000	49.04	4.0844	408440
	49.05	5.0362	49.05	2.9792	2979.2	49.05	1.3063	130.63	49.05	2	10000000	49.05	0	0
	49.06	1.3419	49.06	1.3356	1335.6	49.06	2.0304	203.04	49.06	5	25000000	49.06	0.3334	33340
	49.07	5.9117	49.07	3.0954	3095.4	49.07	6.0816	608.16	49.07	7	35000000	49.07	3.4849	348490
	49.08	5.3355	49.08	3.9271	3927.1	49.08	3.3203	332.03	49.08	5	25000000	49.08	3.0831	308310
	49.09	3.35	49.09	3.9681	3968.1	49.09	2.0057	200.57	49.09	3	15000000	49.09	0.9924	99240
	49.1	2.9561	49.1	7.2397	7239.7	49.1	3.0515	305.15	49.1	5	25000000	49.1	2.9755	297550
	49.11	4.9867	49.11	2.2994	2299.4	49.11	3.3127	331.27	49.11	4	20000000	49.11	3.0013	300130
	49.12	4.0728	49.12	3.3257	3325.7	49.12	0	0	49.12	4	20000000	49.12	3.016	301600
	49.13	6.0233	49.13	5.987	5987	49.13	2.6446	264.46	49.13	1	5000000	49.13	4.3587	435870
	49.14	3.2875	49.14	7.3478	7347.8	49.14	2.0728	207.28	49.14	0	0	49.14	6.1246	612460
	49.15	5.6252	49.15	5.3003	5300.3	49.15	1.6733	167.33	49.15	3	15000000	49.15	4.042	404200
	49.16	2.063	49.16	4.0555	4055.5	49.16	1.9982	199.82	49.16	3	15000000	49.16	4.9735	497350
	49.17	6.0661	49.17	5.0151	5015.1	49.17	1.2813	128.13	49.17	5	25000000	49.17	2.9382	293820
	49.18	2.0878	49.18	6.1409	6140.9	49.18	0.3248	32.48	49.18	4	20000000	49.18	3.9799	397990
	49.19	6.3424	49.19	4.4029	4402.9	49.19	2.9548	295.48	49.19	4	20000000	49.19	0.6499	64990
	49.2	6.0889	49.2	2.7139	2713.9	49.2	4.4166	441.66	49.2	0	0	49.2	1.6578	165780
	49.21	6.3548	49.21	4.0336	4033.6	49.21	1.3335	133.35	49.21	2	10000000	49.21	5.3352	533520
	49.22	6.0313	49.22	2.0019	2001.9	49.22	0	0	49.22	4	20000000	49.22	0.3365	33650
	49.23	6.1203	49.23	2.985	2985	49.23	4.0482	404.82	49.23	7	35000000	49.23	4.0905	409050
	49.24	5.6649	49.24	6.3423	6342.3	49.24	6.3314	633.14	49.24	4	20000000	49.24	6.0481	604810
	49.25	6.042	49.25	3.3663	3366.3	49.25	2.9901	299.01	49.25	5	25000000	49.25	0.3442	34420
	49.26	8.3688	49.26	2.3717	2371.7	49.26	2.3557	235.57	49.26	1	5000000	49.26	0	0
	49.27	4.0758	49.27	2.3171	2317.1	49.27	3.0212	302.12	49.27	4	20000000	49.27	2.9948	299480
	49.28	3.9905	49.28	4.9714	4971.4	49.28	4.3123	431.23	49.28	7	35000000	49.28	4.0343	403430
	49.29	1.3429	49.29	5.6545	5654.5	49.29	4.0804	408.04	49.29	0	0	49.29	0.3275	32750
	49.3	5.3785	49.3	4.3774	4377.4	49.3	2.025	202.5	49.3	4	20000000	49.3	5.0247	502470
	49.31	6.1246	49.31	3.2741	3274.1	49.31	6.2973	629.73	49.31	3	15000000	49.31	3.0472	304720
	49.32	3.3093	49.32	6.4425	6442.5	49.32	3.0134	301.34	49.32	1	5000000	49.32	1.2913	129130
	49.33	4.354	49.33	2.0766	2076.6	49.33	3.9366	393.66	49.33	5	25000000	49.33	3.0435	304350
	49.34	8.4357	49.34	2.9039	2903.9	49.34	1.323	132.3	49.34	2	10000000	49.34	0.9893	98930
	49.35	4.0561	49.35	5.4147	5414.7	49.35	3.0061	300.61	49.35	3	15000000	49.35	2.7707	277070
	49.36	6.1327	49.36	3.0164	3016.4	49.36	2.3424	234.24	49.36	4	20000000	49.36	3.0785	307850
	49.37	2.0559	49.37	4.051	4051	49.37	4.7153	471.53	49.37	3	15000000	49.37	2.9993	299930
	49.38	3.0183	49.38	4.1216	4121.6	49.38	3.3526	335.26	49.38	2	10000000	49.38	2.3685	236850
	49.39	2.3126	49.39	0	0	49.39	1.0186	101.86	49.39	2	10000000	49.39	1.9801	198010
	49.4	3.0195	49.4	5.9815	5981.5	49.4	1.3297	132.97	49.4	1	5000000	49.4	0.9925	99250
	49.41	0.3189	49.41	5.2843	5284.3	49.41	2.9354	293.54	49.41	2	10000000	49.41	1.3585	135850
	49.42	3.6809	49.42	4.3168	4316.8	49.42	5.9684	596.84	49.42	3	15000000	49.42	3.3715	337150
	49.43	3.3564	49.43	4.9265	4926.5	49.43	1.0039	100.39	49.43	5	25000000	49.43	2.0449	204490
	49.44	7.2748	49.44	4.3082	4308.2	49.44	4.3277	432.77	49.44	0	0	49.44	3.3966	339660
	49.45	3.4527	49.45	4.0021	4002.1	49.45	3.103	310.3	49.45	2	10000000	49.45	2.32	232000
	49.46	6.0627	49.46	6.1278	6127.8	49.46	5.2524	525.24	49.46	2	10000000	49.46	0.9855	98550
	49.47	5.0728	49.47	4.0065	4006.5	49.47	3.3448	334.48	49.47	2	10000000	49.47	0.9954	99540
	49.48	2.0192	49.48	3.0495	3049.5	49.48	3.3713	337.13	49.48	4	20000000	49.48	1.9809	198090
	49.49	4.8896	49.49	7.3916	7391.6	49.49	2.9716	297.16	49.49	3	15000000	49.49	0	0
	49.5	2.998	49.5	0.3238	323.8	49.5	9.0391	903.91	49.5	1	5000000	49.5	3.3549	335490
	49.51	4.7451	49.51	0	0	49.51	3.0037	300.37	49.51	1	5000000	49.51	2.9818	298180
	49.52	3.9489	49.52	0	0	49.52	1.0014	100.14	49.52	2	10000000	49.52	1.0263	102630
	49.53	6.032	49.53	1.9986	1998.6	49.53	1.0056	100.56	49.53	5	25000000	49.53	0.9886	98860
	49.54	5.045	49.54	3.6244	3624.4	49.54	3.3514	335.14	49.54	4	20000000	49.54	3.3104	331040
	49.55	3.3781	49.55	1.3135	1313.5	49.55	1.0385	103.85	49.55	3	15000000	49.55	1.9826	198260
	49.56	2.0325	49.56	10.2121	10212.1	49.56	3.0235	302.35	49.56	3	15000000	49.56	2.0103	201030
	49.57	4.3036	49.57	7.0059	7005.9	49.57	3.3638	336.38	49.57	2	10000000	49.57	2.9768	297680
	49.58	2.6492	49.58	1.9933	1993.3	49.58	0.9859	98.59	49.58	2	10000000	49.58	0	0
	49.59	2.328	49.59	4.0686	4068.6	49.59	2.0231	202.31	49.59	1	5000000	49.59	1.9775	197750
	49.6	12.0966	49.6	4.1427	4142.7	49.6	1.0266	102.66	49.6	5	25000000	49.6	1.9928	199280
	49.61	5.3625	49.61	6.1666	6166.6	49.61	0.9943	99.43	49.61	1	5000000	49.61	2.3595	235950
	49.62	5.3713	49.62	3.0125	3012.5	49.62	1.9667	196.67	49.62	0	0	49.62	2.0077	200770
	49.63	7.0916	49.63	3.9936	3993.6	49.63	2.9845	298.45	49.63	0	0	49.63	1.3258	132580
	49.64	2.9405	49.64	3.6985	3698.5	49.64	0.9966	99.66	49.64	6	30000000	49.64	3.0005	300050
	49.65	4.0975	49.65	6.3202	6320.2	49.65	2.4078	240.78	49.65	4	20000000	49.65	1.3319	133190
	49.66	8.1209	49.66	5.9747	5974.7	49.66	0	0	49.66	2	10000000	49.66	3.6532	365320
	49.67	6.39	49.67	1.9697	1969.7	49.67	1.9646	196.46	49.67	2	10000000	49.67	2.0165	201650
	49.68	2.3139	49.68	1.9862	1986.2	49.68	1.331	133.1	49.68	1	5000000	49.68	1.3712	137120
	49.69	1.9647	49.69	6.8027	6802.7	49.69	2.0898	208.98	49.69	7	35000000	49.69	2.0283	202830
	49.7	5.0091	49.7	2.0551	2055.1	49.7	1.0097	100.97	49.7	4	20000000	49.7	1.0302	103020
	49.71	0.9893	49.71	3.0144	3014.4	49.71	3.0016	300.16	49.71	1	5000000	49.71	1.9441	194410
	49.72	8.4317	49.72	1.0271	1027.1	49.72	1.9688	196.88	49.72	0	0	49.72	1.0248	102480
	49.73	1.061	49.73	4.0682	4068.2	49.73	0	0	49.73	2	10000000	49.73	2.9908	299080
	49.74	1.9664	49.74	6.9317	6931.7	49.74	2.9973	299.73	49.74	3	15000000	49.74	1.0206	102060
	49.75	4.2993	49.75	3.1025	3102.5	49.75	3.2993	329.93	49.75	3	15000000	49.75	1.3267	132670
	49.76	7.2819	49.76	2.02	2020	49.76	4.0135	401.35	49.76	3	15000000	49.76	2.9749	297490
	49.77	4.3874	49.77	1.0203	1020.3	49.77	2.07	207	49.77	4	20000000	49.77	0.9985	99850
	49.78	3.4123	49.78	1.9947	1994.7	49.78	2.0169	201.69	49.78	3	15000000	49.78	3.0382	303820
	49.79	4.3222	49.79	5.9887	5988.7	49.79	3.3097	330.97	49.79	1	5000000	49.79	0	0
	49.8	5.0381	49.8	2.0235	2023.5	49.8	3.0202	302.02	49.8	3	15000000	49.8	1.6635	166350
	49.81	8.0533	49.81	1.9817	1981.7	49.81	4.0608	406.08	49.81	3	15000000	49.81	3.3611	336110
	49.82	5.2344	49.82	1.3001	1300.1	49.82	2.961	296.1	49.82	5	25000000	49.82	2.0279	202790
	49.83	3.424	49.83	3.6398	3639.8	49.83	4.0757	407.57	49.83	1	5000000	49.83	2.005	200500
	49.84	2.9566	49.84	3.4371	3437.1	49.84	0	0	49.84	2	10000000	49.84	2.0297	202970
	49.85	4.6478	49.85	2.9918	2991.8	49.85	0.9793	97.93	49.85	3	15000000	49.85	3.6763	367630
	49.86	2.9824	49.86	5.0962	5096.2	49.86	2.0351	203.51	49.86	2	10000000	49.86	2.0355	203550
	49.87	5.3078	49.87	5.3985	5398.5	49.87	4.6503	465.03	49.87	2	10000000	49.87	4.0145	401450
	49.88	8.4094	49.88	0.9947	994.7	49.88	2.9725	297.25	49.88	5	25000000	49.88	0.9799	97990
	49.89	3.2978	49.89	8.9739	8973.9	49.89	3.0304	303.04	49.89	1	5000000	49.89	3.3281	332810
	49.9	4.9775	49.9	0.3222	322.2	49.9	4.0937	409.37	49.9	3	15000000	49.9	3.2635	326350
	49.91	2.9913	49.91	3.6298	3629.8	49.91	0	0	49.91	4	20000000	49.91	4.9949	499490
	49.92	0	49.92	5.0483	5048.3	49.92	1.9637	196.37	49.92	3	15000000	49.92	3.0553	305530
	49.93	5.3286	49.93	3.0335	3033.5	49.93	2.3119	231.19	49.93	1	5000000	49.93	0.9592	95920
	49.94	8.1766	49.94	1.9756	1975.6	49.94	1.0076	100.76	49.94	3	15000000	49.94	0.3177	31770
	49.95	7.1537	49.95	4.0252	4025.2	49.95	1.9692	196.92	49.95	3	15000000	49.95	3.0008	300080
	49.96	3.0149	49.96	3.0749	3074.9	49.96	2.0074	200.74	49.96	2	10000000	49.96	1.0407	104070
	49.97	4.1075	49.97	3.384	3384	49.97	5.0114	501.14	49.97	4	20000000	49.97	1.0114	101140
	49.98	8.0157	49.98	1.0099	1009.9	49.98	0	0	49.98	2	10000000	49.98	0.9793	97930
	49.99	6.0695	49.99	4.9608	4960.8	49.99	2.9681	296.81	49.99	4	20000000	49.99	0.3396	33960
	50	2.974	50	2.0073	2007.3	50	4.0472	404.72	50	3	15000000	50	0	0
	50.01	3.3602	50.01	0.3227	322.7	50.01	4.0078	400.78	50.01	5	25000000	50.01	3.0455	304550
	50.02	4.034	50.02	3.0957	3095.7	50.02	2.0141	201.41	50.02	1	5000000	50.02	2.9943	299430
	50.03	1.0075	50.03	0.9937	993.7	50.03	5.0443	504.43	50.03	4	20000000	50.03	3.3474	334740
	50.04	6.3696	50.04	6.9851	6985.1	50.04	3.0391	303.91	50.04	2	10000000	50.04	2.0045	200450
	50.05	6.0548	50.05	0	0	50.05	2.0076	200.76	50.05	5	25000000	50.05	1.0029	100290
	50.06	0.9786	50.06	2.3644	2364.4	50.06	0	0	50.06	7	35000000	50.06	3.3155	331550
	50.07	1.9657	50.07	2.3117	2311.7	50.07	2.0116	201.16	50.07	1	5000000	50.07	2.9859	298590
	50.08	4.0352	50.08	8.2951	8295.1	50.08	2.0296	202.96	50.08	0	0	50.08	3.9676	396760
	50.09	5.0207	50.09	4.023	4023	50.09	3.0287	302.87	50.09	2	10000000	50.09	1.9951	199510
	50.1	0	50.1	3.3775	3377.5	50.1	2.9843	298.43	50.1	2	10000000	50.1	6.0608	606080
	50.11	3.0063	50.11	3.3052	3305.2	50.11	2.9913	299.13	50.11	0	0	50.11	1.3515	135150
	50.12	4.2631	50.12	2.0154	2015.4	50.12	4.0444	404.44	50.12	1	5000000	50.12	0.3253	32530
	50.13	4.0651	50.13	4.0586	4058.6	50.13	1.9836	198.36	50.13	0	0	50.13	1.9743	197430
	50.14	2.3383	50.14	5.0728	5072.8	50.14	3.0238	302.38	50.14	3	15000000	50.14	1.0362	103620
	50.15	2.0072	50.15	3.9429	3942.9	50.15	1.9823	198.23	50.15	1	5000000	50.15	2.7114	271140
	50.16	5.0047	50.16	4.9957	4995.7	50.16	1.0188	101.88	50.16	3	15000000	50.16	5.0825	508250
	50.17	3.9527	50.17	2.0277	2027.7	50.17	2.5962	259.62	50.17	7	35000000	50.17	1.0508	105080
	50.18	3.9897	50.18	7.9701	7970.1	50.18	3.343	334.3	50.18	1	5000000	50.18	1.0145	101450
	50.19	4.3216	50.19	3.2802	3280.2	50.19	2.3561	235.61	50.19	4	20000000	50.19	0	0
	50.2	3.7906	50.2	1.9906	1990.6	50.2	0.9885	98.85	50.2	2	10000000	50.2	1.0271	102710
	50.21	3.3408	50.21	0	0	50.21	2.9827	298.27	50.21	2	10000000	50.21	2.3289	232890
	50.22	3.9642	50.22	1.0598	1059.8	50.22	0.9817	98.17	50.22	1	5000000	50.22	0	0
	50.23	3.3926	50.23	6.3759	6375.9	50.23	2.0492	204.92	50.23	3	15000000	50.23	0.3281	32810
	50.24	2.0024	50.24	2.9969	2996.9	50.24	1.0148	101.48	50.24	4	20000000	50.24	0	0
	50.25	5.014	50.25	2.3104	2310.4	50.25	0.3289	32.89	50.25	3	15000000	50.25	1.9964	199640
	50.26	1.3001	50.26	6.3186	6318.6	50.26	1.0117	101.17	50.26	3	15000000	50.26	0.9839	98390
	50.27	5.0497	50.27	3.038	3038	50.27	4.357	435.7	50.27	4	20000000	50.27	0	0
	50.28	6.0827	50.28	2.9728	2972.8	50.28	2.0184	201.84	50.28	6	30000000	50.28	2.0768	207680
	50.29	0.9902	50.29	2.9898	2989.8	50.29	0.3252	32.52	50.29	2	10000000	50.29	1.9836	198360
	50.3	4.2854	50.3	4.0267	4026.7	50.3	1.9866	198.66	50.3	1	5000000	50.3	6.2943	629430
	50.31	4.3245	50.31	2.9955	2995.5	50.31	5.0205	502.05	50.31	5	25000000	50.31	4.3855	438550
	50.32	3.0018	50.32	2.0103	2010.3	50.32	3.3066	330.66	50.32	3	15000000	50.32	1.0241	102410
	50.33	5.1817	50.33	2.9982	2998.2	50.33	0	0	50.33	4	20000000	50.33	2.9831	298310
	50.34	3.6088	50.34	7.2657	7265.7	50.34	5.0758	507.58	50.34	1	5000000	50.34	1.9656	196560
	50.35	4.9867	50.35	1.9771	1977.1	50.35	1.9906	199.06	50.35	1	5000000	50.35	2.9545	295450
	50.36	4.3465	50.36	3.7399	3739.9	50.36	5.0171	501.71	50.36	2	10000000	50.36	2.0098	200980
	50.37	1.608	50.37	2.0418	2041.8	50.37	4.3942	439.42	50.37	0	0	50.37	2.027	202700
	50.38	5.3773	50.38	5.0643	5064.3	50.38	3.3404	334.04	50.38	0	0	50.38	2.0133	201330
	50.39	1.3578	50.39	7.0191	7019.1	50.39	1.0425	104.25	50.39	0	0	50.39	1.3728	137280
	50.4	1.9865	50.4	1.0201	1020.1	50.4	3.3216	332.16	50.4	0	0	50.4	0	0
	50.41	6.4025	50.41	3.0074	3007.4	50.41	0	0	50.41	2	10000000	50.41	0.995	99500
	50.42	7.0198	50.42	3.0027	3002.7	50.42	3.0091	300.91	50.42	2	10000000	50.42	1.3171	131710
	50.43	5.3947	50.43	4.3137	4313.7	50.43	0.9975	99.75	50.43	2	10000000	50.43	2.0034	200340
	50.44	5.3581	50.44	3.2926	3292.6	50.44	1.034	103.4	50.44	4	20000000	50.44	2.1226	212260
	50.45	1.9602	50.45	0.9608	960.8	50.45	2.3055	230.55	50.45	1	5000000	50.45	1.3243	132430
	50.46	3.9955	50.46	4.3224	4322.4	50.46	2.3445	234.45	50.46	4	20000000	50.46	0.9698	96980
	50.47	7.0281	50.47	1.9775	1977.5	50.47	0.9955	99.55	50.47	1	5000000	50.47	5.0795	507950
	50.48	2.0118	50.48	2.9873	2987.3	50.48	0.3133	31.33	50.48	3	15000000	50.48	5.0661	506610
	50.49	3.3254	50.49	3.3119	3311.9	50.49	2.3192	231.92	50.49	1	5000000	50.49	4.0013	400130
	50.5	3.9904	50.5	1.0522	1052.2	50.5	0.9939	99.39	50.5	4	20000000	50.5	4.0535	405350
	50.51	3.2789	50.51	5.4174	5417.4	50.51	3.1724	317.24	50.51	2	10000000	50.51	1.9966	199660
	50.52	2.0624	50.52	2.9699	2969.9	50.52	3.1023	310.23	50.52	3	15000000	50.52	0.9769	97690
	50.53	6.9902	50.53	0.3216	321.6	50.53	1.0248	102.48	50.53	1	5000000	50.53	1.9833	198330
	50.54	2.0236	50.54	1.3254	1325.4	50.54	2.0298	202.98	50.54	0	0	50.54	4.068	406800
	50.55	3.9713	50.55	1.967	1967	50.55	1.0517	105.17	50.55	2	10000000	50.55	3.0026	300260
	50.56	4.6762	50.56	3.0051	3005.1	50.56	0.3313	33.13	50.56	4	20000000	50.56	0	0
	50.57	4.9938	50.57	2.3187	2318.7	50.57	1.0149	101.49	50.57	3	15000000	50.57	1.3633	136330
	50.58	10.0666	50.58	3.0056	3005.6	50.58	5.0173	501.73	50.58	3	15000000	50.58	3.0196	301960
	50.59	4.9904	50.59	3.0528	3052.8	50.59	1.9651	196.51	50.59	5	25000000	50.59	0	0
	50.6	5.983	50.6	0.9926	992.6	50.6	5.02	502	50.6	4	20000000	50.6	1.3512	135120
	50.61	5.9307	50.61	6.0279	6027.9	50.61	5.089	508.9	50.61	2	10000000	50.61	2.0254	202540
	50.62	4.9863	50.62	3.3524	3352.4	50.62	3.0237	302.37	50.62	3	15000000	50.62	3.9691	396910
	50.63	7.3127	50.63	1.9968	1996.8	50.63	0.9665	96.65	50.63	2	10000000	50.63	3.0345	303450
	50.64	4.0399	50.64	2.0389	2038.9	50.64	0.9681	96.81	50.64	3	15000000	50.64	1.3094	130940
	50.65	5.0137	50.65	4.2496	4249.6	50.65	0.975	97.5	50.65	2	10000000	50.65	1.0034	100340
	50.66	2.3277	50.66	1.966	1966	50.66	3.0467	304.67	50.66	1	5000000	50.66	0.3365	33650
	50.67	2.3286	50.67	1.9527	1952.7	50.67	1.0059	100.59	50.67	4	20000000	50.67	3.9765	397650
	50.68	0	50.68	4.3351	4335.1	50.68	3.0965	309.65	50.68	4	20000000	50.68	2.9885	298850
	50.69	4.4593	50.69	2.0478	2047.8	50.69	1.3409	134.09	50.69	3	15000000	50.69	3.0534	305340
	50.7	5.3295	50.7	0.3358	335.8	50.7	3.0683	306.83	50.7	0	0	50.7	3.1182	311820
	50.71	1.0039	50.71	0	0	50.71	1.9921	199.21	50.71	6	30000000	50.71	0.32	32000
	50.72	1.0423	50.72	3.006	3006	50.72	3.046	304.6	50.72	4	20000000	50.72	4.0212	402120
	50.73	4.0459	50.73	1.9532	1953.2	50.73	3.3813	338.13	50.73	4	20000000	50.73	2.9477	294770
	50.74	2.0133	50.74	4.3123	4312.3	50.74	0	0	50.74	0	0	50.74	1.9875	198750
	50.75	1.9652	50.75	0.9647	964.7	50.75	3.0081	300.81	50.75	3	15000000	50.75	1.352	135200
	50.76	2.9653	50.76	2.9879	2987.9	50.76	3.8993	389.93	50.76	0	0	50.76	5.4339	543390
	50.77	2.3157	50.77	0.3426	342.6	50.77	3.074	307.4	50.77	4	20000000	50.77	0.9936	99360
	50.78	3.0778	50.78	4.9908	4990.8	50.78	4.0091	400.91	50.78	6	30000000	50.78	6.0048	600480
	50.79	5.0715	50.79	2.9982	2998.2	50.79	4.2185	421.85	50.79	6	30000000	50.79	1.0032	100320
	50.8	5.9977	50.8	5.0912	5091.2	50.8	0.9565	95.65	50.8	2	10000000	50.8	5.1385	513850
	50.81	3.0185	50.81	2.0401	2040.1	50.81	1.0118	101.18	50.81	1	5000000	50.81	2.3546	235460
	50.82	3.0184	50.82	3.3562	3356.2	50.82	3.9953	399.53	50.82	2	10000000	50.82	1.9991	199910
	50.83	5.899	50.83	3.0913	3091.3	50.83	1.3571	135.71	50.83	3	15000000	50.83	4.037	403700
	50.84	2.9887	50.84	2.9702	2970.2	50.84	1.0535	105.35	50.84	4	20000000	50.84	0.9763	97630
	50.85	8.0441	50.85	2.0549	2054.9	50.85	3.3752	337.52	50.85	2	10000000	50.85	3.0453	304530
	50.86	6.5982	50.86	5.0831	5083.1	50.86	0	0	50.86	5	25000000	50.86	2.2658	226580
	50.87	3.9795	50.87	3.3547	3354.7	50.87	1.0215	102.15	50.87	3	15000000	50.87	0.986	98600
	50.88	2.3317	50.88	3.6175	3617.5	50.88	4.0411	404.11	50.88	3	15000000	50.88	2.3273	232730
	50.89	6.0136	50.89	4.2584	4258.4	50.89	2.9369	293.69	50.89	3	15000000	50.89	2.0013	200130
	50.9	4.9233	50.9	3.9655	3965.5	50.9	0	0	50.9	4	20000000	50.9	2.3238	232380
	50.91	0.9964	50.91	0.9757	975.7	50.91	6.0492	604.92	50.91	6	30000000	50.91	4.1224	412240
	50.92	3.9512	50.92	2.944	2944	50.92	1.366	136.6	50.92	2	10000000	50.92	5.3436	534360
	50.93	5.1945	50.93	1.6702	1670.2	50.93	0.9798	97.98	50.93	3	15000000	50.93	0.9707	97070
	50.94	3.0467	50.94	2.709	2709	50.94	4.089	408.9	50.94	2	10000000	50.94	1.3445	134450
	50.95	5.1013	50.95	4.0213	4021.3	50.95	0.9799	97.99	50.95	2	10000000	50.95	0.3413	34130
	50.96	1.9416	50.96	1.9738	1973.8	50.96	1.0072	100.72	50.96	1	5000000	50.96	3.3822	338220
	50.97	3.3728	50.97	3.0059	3005.9	50.97	0.3264	32.64	50.97	4	20000000	50.97	6.0287	602870
	50.98	0.9677	50.98	5.0104	5010.4	50.98	4.9365	493.65	50.98	4	20000000	50.98	1.0051	100510
	50.99	4.0521	50.99	1.9886	1988.6	50.99	0.9627	96.27	50.99	2	10000000	50.99	1.0037	100370
	51	1.9879	51	5.9882	5988.2	51	0	0	51	2	10000000	51	3.9425	394250
	51.01	2.3565	51.01	2.336	2336	51.01	2.983	298.3	51.01	2	10000000	51.01	1.3442	134420
	51.02	7.9266	51.02	2.9905	2990.5	51.02	2.3158	231.58	51.02	0	0	51.02	1.9679	196790
	51.03	5.3071	51.03	1.0162	1016.2	51.03	0.3275	32.75	51.03	1	5000000	51.03	4.3399	433990
	51.04	3.3812	51.04	2.9684	2968.4	51.04	4.0157	401.57	51.04	4	20000000	51.04	0	0
	51.05	8.0455	51.05	2.0581	2058.1	51.05	2.0013	200.13	51.05	4	20000000	51.05	0.9907	99070
	51.06	4.078	51.06	3.971	3971	51.06	0	0	51.06	3	15000000	51.06	1.0836	108360
	51.07	1.9915	51.07	5.4027	5402.7	51.07	2.0309	203.09	51.07	2	10000000	51.07	2.3392	233920
	51.08	2.9861	51.08	2.9824	2982.4	51.08	1.3296	132.96	51.08	1	5000000	51.08	3.9919	399190
	51.09	0	51.09	5.8484	5848.4	51.09	0.6459	64.59	51.09	2	10000000	51.09	0.326	32600
	51.1	3.3177	51.1	1.032	1032	51.1	1.9803	198.03	51.1	0	0	51.1	0.9997	99970
	51.11	4.0357	51.11	2.9747	2974.7	51.11	2.9727	297.27	51.11	2	10000000	51.11	3.1485	314850
	51.12	2.9827	51.12	4.0422	4042.2	51.12	2.6234	262.34	51.12	5	25000000	51.12	0	0
	51.13	5.1381	51.13	7.0476	7047.6	51.13	4.0245	402.45	51.13	1	5000000	51.13	2.6443	264430
	51.14	8.0362	51.14	2.2769	2276.9	51.14	4.0316	403.16	51.14	3	15000000	51.14	1.3303	133030
	51.15	4.0802	51.15	6.0327	6032.7	51.15	3.2847	328.47	51.15	1	5000000	51.15	1.9562	195620
	51.16	7.2913	51.16	3.6739	3673.9	51.16	4.15	415	51.16	4	20000000	51.16	1.008	100800
	51.17	5.0588	51.17	2.0471	2047.1	51.17	1.9614	196.14	51.17	1	5000000	51.17	3.9694	396940
	51.18	3.0288	51.18	2.0022	2002.2	51.18	3.0669	306.69	51.18	2	10000000	51.18	2.3227	232270
	51.19	4.0191	51.19	2.9513	2951.3	51.19	0	0	51.19	1	5000000	51.19	4.0347	403470
	51.2	5.1216	51.2	3.3603	3360.3	51.2	0.9595	95.95	51.2	3	15000000	51.2	3.9771	397710
	51.21	7.0025	51.21	4.2427	4242.7	51.21	2.0086	200.86	51.21	2	10000000	51.21	6.0355	603550
	51.22	4.9742	51.22	9.5618	9561.8	51.22	1.0284	102.84	51.22	3	15000000	51.22	5.3333	533330
	51.23	3.9262	51.23	2.3671	2367.1	51.23	0	0	51.23	3	15000000	51.23	2.978	297800
	51.24	6.3169	51.24	3.0196	3019.6	51.24	1.9452	194.52	51.24	0	0	51.24	1.3228	132280
	51.25	6.2486	51.25	0.3268	326.8	51.25	3.3538	335.38	51.25	3	15000000	51.25	3.3174	331740
	51.26	0.9756	51.26	3.0004	3000.4	51.26	2.0255	202.55	51.26	2	10000000	51.26	3.2873	328730
	51.27	6.0404	51.27	0.9973	997.3	51.27	4.3324	433.24	51.27	0	0	51.27	0	0
	51.28	3.9976	51.28	1.9659	1965.9	51.28	2.3456	234.56	51.28	4	20000000	51.28	0	0
	51.29	5.3389	51.29	2.0614	2061.4	51.29	1.0397	103.97	51.29	4	20000000	51.29	8.0084	800840
	51.3	2.958	51.3	5.954	5954	51.3	6.0556	605.56	51.3	3	15000000	51.3	1.3069	130690
	51.31	3.0013	51.31	2.0672	2067.2	51.31	2.1038	210.38	51.31	3	15000000	51.31	1.0152	101520
	51.32	1.9777	51.32	3.081	3081	51.32	3.0721	307.21	51.32	0	0	51.32	5.2748	527480
	51.33	6.3912	51.33	4.2554	4255.4	51.33	1.9859	198.59	51.33	3	15000000	51.33	2.0599	205990
	51.34	5.2372	51.34	5.3229	5322.9	51.34	3.0469	304.69	51.34	0	0	51.34	3.9931	399310
	51.35	4.052	51.35	3.3453	3345.3	51.35	1.0221	102.21	51.35	4	20000000	51.35	2.0149	201490
	51.36	2.9383	51.36	3.9866	3986.6	51.36	1.0343	103.43	51.36	4	20000000	51.36	5.7282	572820
	51.37	1.6253	51.37	4.9503	4950.3	51.37	1.3168	131.68	51.37	4	20000000	51.37	4.0603	406030
	51.38	4.1039	51.38	1.055	1055	51.38	2.3171	231.71	51.38	1	5000000	51.38	3.9951	399510
	51.39	2.3454	51.39	1.9728	1972.8	51.39	5.0158	501.58	51.39	2	10000000	51.39	2.0084	200840
	51.4	4.9987	51.4	0	0	51.4	5.9018	590.18	51.4	1	5000000	51.4	1.9739	197390
	51.41	5.1085	51.41	2.9381	2938.1	51.41	2.3455	234.55	51.41	1	5000000	51.41	1.055	105500
	51.42	0	51.42	3.3005	3300.5	51.42	0	0	51.42	6	30000000	51.42	3.0352	303520
	51.43	6.0399	51.43	2.2976	2297.6	51.43	5.0445	504.45	51.43	2	10000000	51.43	2.9419	294190
	51.44	1.9715	51.44	5.463	5463	51.44	0.986	98.6	51.44	5	25000000	51.44	2.0517	205170
	51.45	4.288	51.45	3.3283	3328.3	51.45	1.6499	164.99	51.45	3	15000000	51.45	3.7219	372190
	51.46	2.0358	51.46	2.0049	2004.9	51.46	2.3409	234.09	51.46	5	25000000	51.46	1.0127	101270
	51.47	4.0904	51.47	4.3343	4334.3	51.47	2.9897	298.97	51.47	2	10000000	51.47	8.276	827600
	51.48	5.0357	51.48	6.7109	6710.9	51.48	2.0127	201.27	51.48	3	15000000	51.48	3.0112	301120
	51.49	3.3238	51.49	6.7617	6761.7	51.49	0.9698	96.98	51.49	4	20000000	51.49	0.9935	99350
	51.5	4.9922	51.5	3.6088	3608.8	51.5	3.9459	394.59	51.5	4	20000000	51.5	1.9477	194770
	51.51	2.6934	51.51	6.1872	6187.2	51.51	4.2764	427.64	51.51	1	5000000	51.51	4.0185	401850
	51.52	3.5794	51.52	0	0	51.52	1.3317	133.17	51.52	1	5000000	51.52	2.0442	204420
	51.53	6.069	51.53	1.9952	1995.2	51.53	0	0	51.53	1	5000000	51.53	3.3611	336110
	51.54	8.1077	51.54	1.6724	1672.4	51.54	1.9795	197.95	51.54	4	20000000	51.54	0.98	98000
	51.55	2.0041	51.55	4.362	4362	51.55	0.9653	96.53	51.55	5	25000000	51.55	1.0444	104440
	51.56	3.9516	51.56	3.0938	3093.8	51.56	1.3193	131.93	51.56	1	5000000	51.56	0	0
	51.57	5.9412	51.57	6.3956	6395.6	51.57	3.0084	300.84	51.57	3	15000000	51.57	2.9425	294250
	51.58	2.0187	51.58	1.0387	1038.7	51.58	1.9741	197.41	51.58	2	10000000	51.58	1.0568	105680
	51.59	6.3424	51.59	2.0086	2008.6	51.59	2.9286	292.86	51.59	2	10000000	51.59	1.6234	162340
	51.6	5.9715	51.6	7.3305	7330.5	51.6	4.7475	474.75	51.6	3	15000000	51.6	5.0942	509420
	51.61	6.042	51.61	0	0	51.61	2.0088	200.88	51.61	1	5000000	51.61	3.0022	300220
	51.62	4.4044	51.62	2.7076	2707.6	51.62	0.9592	95.92	51.62	1	5000000	51.62	0.3189	31890
	51.63	3.6351	51.63	2.9685	2968.5	51.63	0.6565	65.65	51.63	4	20000000	51.63	2.3355	233550
	51.64	3.0885	51.64	6.032	6032	51.64	1.0158	101.58	51.64	3	15000000	51.64	5.0563	505630
	51.65	0.3347	51.65	3.0286	3028.6	51.65	2.9962	299.62	51.65	4	20000000	51.65	3.1218	312180
	51.66	3.0782	51.66	1.0403	1040.3	51.66	1.346	134.6	51.66	4	20000000	51.66	2.0102	201020
	51.67	6.0989	51.67	1.007	1007	51.67	0	0	51.67	4	20000000	51.67	5.014	501400
	51.68	2.6055	51.68	1.0126	1012.6	51.68	2.0547	205.47	51.68	3	15000000	51.68	0.979	97900
	51.69	2.0649	51.69	4.9727	4972.7	51.69	6.0682	606.82	51.69	3	15000000	51.69	3.035	303500
	51.7	4.0682	51.7	4.3856	4385.6	51.7	1.3321	133.21	51.7	2	10000000	51.7	4.0754	407540
	51.71	4.9488	51.71	5.0503	5050.3	51.71	0.9914	99.14	51.71	2	10000000	51.71	3.27	327000
	51.72	1.9689	51.72	3.2908	3290.8	51.72	3.0333	303.33	51.72	2	10000000	51.72	1.6853	168530
	51.73	1.9671	51.73	0.9565	956.5	51.73	1.3818	138.18	51.73	2	10000000	51.73	4.9052	490520
	51.74	2.0029	51.74	2.9471	2947.1	51.74	1.0005	100.05	51.74	1	5000000	51.74	2.0346	203460
	51.75	4.3061	51.75	3.9935	3993.5	51.75	2.9375	293.75	51.75	1	5000000	51.75	2.9976	299760
	51.76	3.3099	51.76	3.3015	3301.5	51.76	0	0	51.76	5	25000000	51.76	2.3019	230190
	51.77	0.9891	51.77	2.0823	2082.3	51.77	0.991	99.1	51.77	2	10000000	51.77	2.9983	299830
	51.78	4.3863	51.78	3.3235	3323.5	51.78	2.0015	200.15	51.78	3	15000000	51.78	3.9801	398010
	51.79	3.0526	51.79	1.058	1058	51.79	3.0528	305.28	51.79	2	10000000	51.79	3.2725	327250
	51.8	7.0611	51.8	7.0329	7032.9	51.8	1.0332	103.32	51.8	3	15000000	51.8	3.2768	327680
	51.81	5.0608	51.81	0	0	51.81	2.0202	202.02	51.81	3	15000000	51.81	1.312	131200
	51.82	5.3009	51.82	4.008	4008	51.82	4.0968	409.68	51.82	3	15000000	51.82	2.0568	205680
	51.83	9.0754	51.83	0	0	51.83	2.0313	203.13	51.83	3	15000000	51.83	1.9781	197810
	51.84	6.3884	51.84	3.0447	3044.7	51.84	2.2983	229.83	51.84	3	15000000	51.84	1.0136	101360
	51.85	2.0011	51.85	0.3184	318.4	51.85	1.0173	101.73	51.85	3	15000000	51.85	2.006	200600
	51.86	8.0205	51.86	0.9922	992.2	51.86	2.386	238.6	51.86	1	5000000	51.86	3.0136	301360
	51.87	2.3248	51.87	1.9922	1992.2	51.87	2.0113	201.13	51.87	6	30000000	51.87	2.3202	232020
	51.88	5.0248	51.88	1.6713	1671.3	51.88	2.0578	205.78	51.88	2	10000000	51.88	3.9861	398610
	51.89	3.9548	51.89	4.0224	4022.4	51.89	0	0	51.89	3	15000000	51.89	2.3242	232420
	51.9	7.0332	51.9	1.9975	1997.5	51.9	1.979	197.9	51.9	0	0	51.9	4.983	498300
	51.91	2.0164	51.91	5.3553	5355.3	51.91	0.6595	65.95	51.91	3	15000000	51.91	3.0119	301190
	51.92	2.9403	51.92	1.9631	1963.1	51.92	4.0981	409.81	51.92	0	0	51.92	1.3	130000
	51.93	4.2656	51.93	1.0582	1058.2	51.93	0	0	51.93	3	15000000	51.93	0.986	98600
	51.94	4.2543	51.94	7.0057	7005.7	51.94	5.3058	530.58	51.94	5	25000000	51.94	1.3166	131660
	51.95	6.3125	51.95	5.3951	5395.1	51.95	3.0061	300.61	51.95	0	0	51.95	0	0
	51.96	2.9951	51.96	1.3305	1330.5	51.96	1.3033	130.33	51.96	1	5000000	51.96	2.053	205300
	51.97	6.3595	51.97	6.0716	6071.6	51.97	2.3539	235.39	51.97	3	15000000	51.97	0	0
	51.98	3.1231	51.98	6.0337	6033.7	51.98	2.0078	200.78	51.98	2	10000000	51.98	2.3182	231820
	51.99	5.1066	51.99	4.3358	4335.8	51.99	2.0049	200.49	51.99	2	10000000	51.99	4.061	406100
	52	4.3249	52	1.9677	1967.7	52	2.9735	297.35	52	2	10000000	52	3.3378	333780
	52.01	5.3136	52.01	4.4129	4412.9	52.01	3.0142	301.42	52.01	4	20000000	52.01	1.0036	100360
	52.02	4.9989	52.02	7.3602	7360.2	52.02	2.0289	202.89	52.02	1	5000000	52.02	0.9806	98060
	52.03	5.9826	52.03	0.976	976	52.03	3.062	306.2	52.03	5	25000000	52.03	0.9592	95920
	52.04	4.4008	52.04	0.9793	979.3	52.04	1.987	198.7	52.04	3	15000000	52.04	3.0087	300870
	52.05	2.0525	52.05	4.3647	4364.7	52.05	3.3355	333.55	52.05	6	30000000	52.05	3.9956	399560
	52.06	5.4488	52.06	2.0569	2056.9	52.06	4.2041	420.41	52.06	2	10000000	52.06	1.9998	199980
	52.07	5.0546	52.07	0	0	52.07	0	0	52.07	2	10000000	52.07	0.3184	31840
	52.08	6.1176	52.08	3.0193	3019.3	52.08	5.0353	503.53	52.08	3	15000000	52.08	3.0421	304210
	52.09	5.0311	52.09	1.0128	1012.8	52.09	0	0	52.09	3	15000000	52.09	2.0512	205120
	52.1	1.9725	52.1	4.3205	4320.5	52.1	0	0	52.1	4	20000000	52.1	0.9922	99220
	52.11	2.0219	52.11	0.9549	954.9	52.11	1.0062	100.62	52.11	3	15000000	52.11	3.3458	334580
	52.12	9.1208	52.12	4.0823	4082.3	52.12	1.9629	196.29	52.12	4	20000000	52.12	3.9662	396620
	52.13	2.3172	52.13	0	0	52.13	3.9587	395.87	52.13	0	0	52.13	2.0207	202070
	52.14	9.0458	52.14	2.9262	2926.2	52.14	0	0	52.14	3	15000000	52.14	4.0159	401590
	52.15	2.3255	52.15	2.6488	2648.8	52.15	0.3279	32.79	52.15	5	25000000	52.15	0.3362	33620
	52.16	7.0894	52.16	2.0057	2005.7	52.16	0	0	52.16	0	0	52.16	1.0239	102390
	52.17	4.0134	52.17	6.323	6323	52.17	0.982	98.2	52.17	6	30000000	52.17	1.0317	103170
	52.18	5.1144	52.18	3.9789	3978.9	52.18	1.9673	196.73	52.18	4	20000000	52.18	1.0195	101950
	52.19	2.6039	52.19	0	0	52.19	4.3406	434.06	52.19	0	0	52.19	0	0
	52.2	6.2809	52.2	5.9987	5998.7	52.2	1.0097	100.97	52.2	3	15000000	52.2	1.9965	199650
	52.21	1.9823	52.21	1.3431	1343.1	52.21	2.989	298.9	52.21	4	20000000	52.21	0.3268	32680
	52.22	0.9937	52.22	4.0094	4009.4	52.22	2.0026	200.26	52.22	4	20000000	52.22	2.0087	200870
	52.23	6.3915	52.23	1.302	1302	52.23	0.3289	32.89	52.23	1	5000000	52.23	3.0243	302430
	52.24	6.2589	52.24	3.0182	3018.2	52.24	0.3197	31.97	52.24	1	5000000	52.24	3.0781	307810
	52.25	1.9933	52.25	4.0368	4036.8	52.25	4.0106	401.06	52.25	1	5000000	52.25	1.315	131500
	52.26	0.9695	52.26	1.3135	1313.5	52.26	0.9811	98.11	52.26	5	25000000	52.26	4.3927	439270
	52.27	2.0318	52.27	3.0503	3050.3	52.27	0.9651	96.51	52.27	3	15000000	52.27	4.0957	409570
	52.28	3.0539	52.28	6.6048	6604.8	52.28	2.9599	295.99	52.28	4	20000000	52.28	3.4226	342260
	52.29	1.9628	52.29	0.3219	321.9	52.29	0	0	52.29	2	10000000	52.29	3.9925	399250
	52.3	3.9853	52.3	6.4187	6418.7	52.3	1.3165	131.65	52.3	3	15000000	52.3	2.9877	298770
	52.31	3.9301	52.31	4.7192	4719.2	52.31	2.9938	299.38	52.31	1	5000000	52.31	0.3242	32420
	52.32	5.891	52.32	0.9831	983.1	52.32	1.032	103.2	52.32	3	15000000	52.32	2.0082	200820
	52.33	0.9792	52.33	3.1519	3151.9	52.33	1.006	100.6	52.33	0	0	52.33	4.9454	494540
	52.34	5.0063	52.34	2.32	2320	52.34	1.9856	198.56	52.34	2	10000000	52.34	1.9964	199640
	52.35	5.3271	52.35	2.3301	2330.1	52.35	3.3474	334.74	52.35	2	10000000	52.35	4.015	401500
	52.36	5.3813	52.36	1.9777	1977.7	52.36	1.0488	104.88	52.36	0	0	52.36	3.3312	333120
	52.37	4.0525	52.37	4.0897	4089.7	52.37	2.4024	240.24	52.37	4	20000000	52.37	1.2886	128860
	52.38	4.012	52.38	0	0	52.38	3.9557	395.57	52.38	1	5000000	52.38	2.3383	233830
	52.39	3.1065	52.39	1.3164	1316.4	52.39	4.3613	436.13	52.39	3	15000000	52.39	1.0193	101930
	52.4	6.3809	52.4	3.9661	3966.1	52.4	3.006	300.6	52.4	2	10000000	52.4	1.9827	198270
	52.41	3.361	52.41	5.6932	5693.2	52.41	1.3619	136.19	52.41	4	20000000	52.41	4.0079	400790
	52.42	2.0649	52.42	1.0187	1018.7	52.42	1.0087	100.87	52.42	1	5000000	52.42	2.0443	204430
	52.43	4.0248	52.43	2.9927	2992.7	52.43	1.9409	194.09	52.43	2	10000000	52.43	1.3452	134520
	52.44	4.3141	52.44	3.9175	3917.5	52.44	2.0368	203.68	52.44	6	30000000	52.44	2.3429	234290
	52.45	10.338	52.45	2.2774	2277.4	52.45	1.006	100.6	52.45	3	15000000	52.45	5.9767	597670
	52.46	3.0116	52.46	0.9826	982.6	52.46	2.0052	200.52	52.46	2	10000000	52.46	0	0
	52.47	7.0258	52.47	3.0699	3069.9	52.47	0.9712	97.12	52.47	2	10000000	52.47	4.3994	439940
	52.48	3.0094	52.48	3.0222	3022.2	52.48	2.3251	232.51	52.48	6	30000000	52.48	2.3057	230570
	52.49	2.0294	52.49	5.9087	5908.7	52.49	2.986	298.6	52.49	2	10000000	52.49	2.9748	297480
	52.5	3.9676	52.5	1.9953	1995.3	52.5	3.39	339	52.5	0	0	52.5	1.3316	133160
	52.51	5.0089	52.51	0.3253	325.3	52.51	4.3541	435.41	52.51	1	5000000	52.51	1.9964	199640
	52.52	3.9693	52.52	4.061	4061	52.52	3.0262	302.62	52.52	1	5000000	52.52	2.6044	260440
	52.53	6.7017	52.53	0.9908	990.8	52.53	1.0123	101.23	52.53	4	20000000	52.53	1.3285	132850
	52.54	3.0513	52.54	1.3186	1318.6	52.54	3.9877	398.77	52.54	2	10000000	52.54	1.3052	130520
	52.55	6.4208	52.55	3.0111	3011.1	52.55	0	0	52.55	3	15000000	52.55	1.9783	197830
	52.56	4.0114	52.56	3.6238	3623.8	52.56	3.3502	335.02	52.56	2	10000000	52.56	0.3205	32050
	52.57	3.9816	52.57	4.0037	4003.7	52.57	2.0049	200.49	52.57	2	10000000	52.57	1.3606	136060
	52.58	2.9838	52.58	2.6228	2622.8	52.58	1.3101	131.01	52.58	6	30000000	52.58	0.3308	33080
	52.59	2.9804	52.59	3.075	3075	52.59	4.9706	497.06	52.59	2	10000000	52.59	0.9969	99690
	52.6	6.0771	52.6	3.2864	3286.4	52.6	3.0034	300.34	52.6	2	10000000	52.6	2.2873	228730
	52.61	4.0882	52.61	1.3386	1338.6	52.61	0	0	52.61	5	25000000	52.61	1.3375	133750
	52.62	4.027	52.62	2.362	2362	52.62	2.0407	204.07	52.62	3	15000000	52.62	2.0263	202630
	52.63	3.7263	52.63	2.9775	2977.5	52.63	2.0874	208.74	52.63	2	10000000	52.63	1.9643	196430
	52.64	3.0501	52.64	4.39	4390	52.64	0	0	52.64	3	15000000	52.64	1.3532	135320
	52.65	3.0104	52.65	5.0759	5075.9	52.65	1.9928	199.28	52.65	2	10000000	52.65	4.6333	463330
	52.66	8.924	52.66	1.016	1016	52.66	4.0595	405.95	52.66	3	15000000	52.66	5.0799	507990
	52.67	2.9276	52.67	7.0859	7085.9	52.67	0	0	52.67	3	15000000	52.67	1.0237	102370
	52.68	3.0093	52.68	1.982	1982	52.68	4.9656	496.56	52.68	1	5000000	52.68	0.9833	98330
	52.69	4.9628	52.69	3.0183	3018.3	52.69	1.323	132.3	52.69	5	25000000	52.69	4.0634	406340
	52.7	4.3259	52.7	5.8897	5889.7	52.7	2.3541	235.41	52.7	3	15000000	52.7	5.0496	504960
	52.71	6.0188	52.71	4.3217	4321.7	52.71	1.0164	101.64	52.71	5	25000000	52.71	2.0209	202090
	52.72	6.4429	52.72	4.4314	4431.4	52.72	0.9855	98.55	52.72	5	25000000	52.72	0	0
	52.73	2.645	52.73	3.393	3393	52.73	3.0045	300.45	52.73	1	5000000	52.73	2.6616	266160
	52.74	3.566	52.74	1.6345	1634.5	52.74	2.0548	205.48	52.74	2	10000000	52.74	2.0404	204040
	52.75	7.0202	52.75	2.3349	2334.9	52.75	1.9892	198.92	52.75	1	5000000	52.75	2.9774	297740
	52.76	0.9938	52.76	2.3261	2326.1	52.76	2.9869	298.69	52.76	3	15000000	52.76	2.0112	201120
	52.77	1.289	52.77	3.9266	3926.6	52.77	0	0	52.77	0	0	52.77	2.985	298500
	52.78	3.0079	52.78	2.3282	2328.2	52.78	6.0433	604.33	52.78	3	15000000	52.78	2.0294	202940
	52.79	2.0875	52.79	3.0263	3026.3	52.79	0.3232	32.32	52.79	8	40000000	52.79	2.9904	299040
	52.8	1.0179	52.8	3.2892	3289.2	52.8	3.9942	399.42	52.8	6	30000000	52.8	3.023	302300
	52.81	6.1706	52.81	0	0	52.81	3.975	397.5	52.81	3	15000000	52.81	3.3591	335910
	52.82	6.0123	52.82	3.0486	3048.6	52.82	2.021	202.1	52.82	4	20000000	52.82	1.9852	198520
	52.83	4.024	52.83	3.884	3884	52.83	0	0	52.83	2	10000000	52.83	5.0149	501490
	52.84	6.7188	52.84	3.1102	3110.2	52.84	4.9578	495.78	52.84	2	10000000	52.84	1.2831	128310
	52.85	5.3381	52.85	6.0325	6032.5	52.85	1.9418	194.18	52.85	1	5000000	52.85	3.0208	302080
	52.86	7.9469	52.86	2.9979	2997.9	52.86	0	0	52.86	4	20000000	52.86	1.9947	199470
	52.87	1.996	52.87	2.0647	2064.7	52.87	3.962	396.2	52.87	4	20000000	52.87	3.9962	399620
	52.88	4.0224	52.88	4.0279	4027.9	52.88	3.9924	399.24	52.88	2	10000000	52.88	1.9761	197610
	52.89	3.0359	52.89	0	0	52.89	4.0381	403.81	52.89	1	5000000	52.89	5.6556	565560
	52.9	1.3512	52.9	8.0713	8071.3	52.9	0.9727	97.27	52.9	1	5000000	52.9	5.0198	501980
	52.91	4.0703	52.91	1.6543	1654.3	52.91	2.0032	200.32	52.91	3	15000000	52.91	0.9798	97980
	52.92	1.0727	52.92	5.0918	5091.8	52.92	7.0313	703.13	52.92	1	5000000	52.92	0	0
	52.93	6.0316	52.93	3.0292	3029.2	52.93	2.3366	233.66	52.93	2	10000000	52.93	2.014	201400
	52.94	1.3149	52.94	2.9847	2984.7	52.94	0	0	52.94	3	15000000	52.94	2.9191	291910
	52.95	8.6638	52.95	4.5902	4590.2	52.95	4.277	427.7	52.95	2	10000000	52.95	4.0328	403280
	52.96	0	52.96	1.0479	1047.9	52.96	1.3545	135.45	52.96	0	0	52.96	2.0352	203520
	52.97	1.9933	52.97	2.0453	2045.3	52.97	4.1074	410.74	52.97	1	5000000	52.97	1.0186	101860
	52.98	10.3101	52.98	4.004	4004	52.98	1.0064	100.64	52.98	1	5000000	52.98	1.9645	196450
	52.99	3.4058	52.99	1.0036	1003.6	52.99	2.6499	264.99	52.99	3	15000000	52.99	1.0199	101990
	53	1.0371	53	2.2803	2280.3	53	2.9928	299.28	53	3	15000000	53	4.0308	403080
	53.01	5.703	53.01	0	0	53.01	0	0	53.01	4	20000000	53.01	0.9753	97530
	53.02	6.1529	53.02	8.3907	8390.7	53.02	1.9655	196.55	53.02	1	5000000	53.02	4.9886	498860
	53.03	6.0917	53.03	6.7036	6703.6	53.03	3.0142	301.42	53.03	3	15000000	53.03	2.2911	229110
	53.04	2.9778	53.04	4.063	4063	53.04	0.9661	96.61	53.04	1	5000000	53.04	5.0798	507980
	53.05	1.9856	53.05	4.9318	4931.8	53.05	2.9762	297.62	53.05	2	10000000	53.05	4.0708	407080
	53.06	5.0703	53.06	0	0	53.06	1.0145	101.45	53.06	6	30000000	53.06	3.9499	394990
	53.07	3.3368	53.07	5.2983	5298.3	53.07	3.0182	301.82	53.07	2	10000000	53.07	1.0611	106110
	53.08	3.0484	53.08	4.658	4658	53.08	0	0	53.08	0	0	53.08	4.3303	433030
	53.09	3.3954	53.09	6.0596	6059.6	53.09	0	0	53.09	1	5000000	53.09	0.986	98600
	53.1	3.9598	53.1	2.0254	2025.4	53.1	3.9723	397.23	53.1	4	20000000	53.1	1.3182	131820
	53.11	2.0094	53.11	7.9285	7928.5	53.11	2.9653	296.53	53.11	3	15000000	53.11	1.9501	195010
	53.12	3.9971	53.12	7.0122	7012.2	53.12	2.3745	237.45	53.12	4	20000000	53.12	10.2826	1028260
	53.13	0	53.13	1.0707	1070.7	53.13	1.981	198.1	53.13	1	5000000	53.13	3.3412	334120
	53.14	3.9867	53.14	3.9525	3952.5	53.14	4.96	496	53.14	3	15000000	53.14	0.9813	98130
	53.15	3.0536	53.15	3.698	3698	53.15	0	0	53.15	2	10000000	53.15	0.3275	32750
	53.16	2.609	53.16	4.6136	4613.6	53.16	2.6435	264.35	53.16	2	10000000	53.16	1.0406	104060
	53.17	2.3551	53.17	4.0227	4022.7	53.17	0	0	53.17	2	10000000	53.17	0	0
	53.18	4.9307	53.18	6.4704	6470.4	53.18	0	0	53.18	3	15000000	53.18	3.0498	304980
	53.19	6.1216	53.19	3.6823	3682.3	53.19	2.9979	299.79	53.19	2	10000000	53.19	2.9618	296180
	53.2	4.005	53.2	0.9961	996.1	53.2	2.0034	200.34	53.2	3	15000000	53.2	0	0
	53.21	6.1012	53.21	3.9384	3938.4	53.21	3.3969	339.69	53.21	3	15000000	53.21	4.0801	408010
	53.22	22.6696	53.22	4.3155	4315.5	53.22	1.0032	100.32	53.22	1	5000000	53.22	3.9462	394620
	53.23	3.0285	53.23	4.93	4930	53.23	1.0206	102.06	53.23	2	10000000	53.23	2.0035	200350
	53.24	4.6504	53.24	3.9987	3998.7	53.24	0.9772	97.72	53.24	2	10000000	53.24	0.3362	33620
	53.25	2.3109	53.25	2.2997	2299.7	53.25	0	0	53.25	2	10000000	53.25	0	0
	53.26	1.0205	53.26	1.01	1010	53.26	1.0413	104.13	53.26	3	15000000	53.26	2.3388	233880
	53.27	4.039	53.27	4.0576	4057.6	53.27	4.0299	402.99	53.27	1	5000000	53.27	3.9465	394650
	53.28	6.0514	53.28	4.975	4975	53.28	1.0001	100.01	53.28	1	5000000	53.28	1.6689	166890
	53.29	4.2691	53.29	2.9567	2956.7	53.29	2.9941	299.41	53.29	3	15000000	53.29	0.996	99600
	53.3	6.376	53.3	3.3424	3342.4	53.3	1.9674	196.74	53.3	1	5000000	53.3	2.9736	297360
	53.31	6.2172	53.31	5.3884	5388.4	53.31	2.9768	297.68	53.31	2	10000000	53.31	0	0
	53.32	1.6375	53.32	2.9722	2972.2	53.32	2.0329	203.29	53.32	5	25000000	53.32	1.9466	194660
	53.33	5.0145	53.33	3.9692	3969.2	53.33	1.0138	101.38	53.33	4	20000000	53.33	2.0682	206820
	53.34	3.9521	53.34	2.0114	2011.4	53.34	2.0206	202.06	53.34	2	10000000	53.34	1.0042	100420
	53.35	2.0353	53.35	1.961	1961	53.35	1.9863	198.63	53.35	4	20000000	53.35	3.7001	370010
	53.36	3.0202	53.36	2.0014	2001.4	53.36	2.0121	201.21	53.36	3	15000000	53.36	2.0828	208280
	53.37	4.3898	53.37	3.9774	3977.4	53.37	2.0225	202.25	53.37	3	15000000	53.37	0.975	97500
	53.38	1.9685	53.38	2.3781	2378.1	53.38	2.9301	293.01	53.38	1	5000000	53.38	0.9968	99680
	53.39	4.9195	53.39	1.9488	1948.8	53.39	3.0442	304.42	53.39	1	5000000	53.39	3.8774	387740
	53.4	3.2947	53.4	1.3361	1336.1	53.4	2.0548	205.48	53.4	1	5000000	53.4	1.3397	133970
	53.41	0	53.41	2.3253	2325.3	53.41	5.0866	508.66	53.41	1	5000000	53.41	3.3645	336450
	53.42	3.2963	53.42	2.9496	2949.6	53.42	2.022	202.2	53.42	0	0	53.42	1.9833	198330
	53.43	0.9702	53.43	0.9894	989.4	53.43	3.3762	337.62	53.43	3	15000000	53.43	6.0877	608770
	53.44	4.3181	53.44	3.0182	3018.2	53.44	0	0	53.44	1	5000000	53.44	2.3495	234950
	53.45	2.0256	53.45	3.3698	3369.8	53.45	4.0222	402.22	53.45	6	30000000	53.45	4.0691	406910
	53.46	5.2975	53.46	5.2016	5201.6	53.46	0	0	53.46	4	20000000	53.46	1.0508	105080
	53.47	6.0009	53.47	4.0039	4003.9	53.47	4.1116	411.16	53.47	4	20000000	53.47	0	0
	53.48	5.2441	53.48	1.0006	1000.6	53.48	4.0014	400.14	53.48	1	5000000	53.48	2.0331	203310
	53.49	3.3446	53.49	0.3295	329.5	53.49	3.3735	337.35	53.49	3	15000000	53.49	6.519	651900
	53.5	2.2928	53.5	2.3863	2386.3	53.5	2.0464	204.64	53.5	0	0	53.5	4.1183	411830
	53.51	2.6381	53.51	1.969	1969	53.51	0	0	53.51	2	10000000	53.51	0.3396	33960
	53.52	2.2821	53.52	2.9674	2967.4	53.52	2.0549	205.49	53.52	4	20000000	53.52	0.9942	99420
	53.53	3.3166	53.53	2.3902	2390.2	53.53	0.9712	97.12	53.53	1	5000000	53.53	4.0507	405070
	53.54	2.9824	53.54	2.9921	2992.1	53.54	0	0	53.54	3	15000000	53.54	3.1093	310930
	53.55	3.3228	53.55	5.0521	5052.1	53.55	0	0	53.55	1	5000000	53.55	1.3434	134340
	53.56	11.2949	53.56	1.9603	1960.3	53.56	4.0591	405.91	53.56	3	15000000	53.56	2.9212	292120
	53.57	3.0233	53.57	4.9516	4951.6	53.57	1.6568	165.68	53.57	2	10000000	53.57	3.3748	337480
	53.58	4.0522	53.58	3.9447	3944.7	53.58	0.9831	98.31	53.58	2	10000000	53.58	0.3189	31890
	53.59	3.6073	53.59	3.046	3046	53.59	0.9654	96.54	53.59	5	25000000	53.59	6.0291	602910
	53.6	3.373	53.6	3.3971	3397.1	53.6	1.362	136.2	53.6	4	20000000	53.6	4.0449	404490
	53.61	2.0303	53.61	1.9968	1996.8	53.61	0	0	53.61	4	20000000	53.61	4.9938	499380
	53.62	4.9965	53.62	0	0	53.62	1.602	160.2	53.62	5	25000000	53.62	2.0286	202860
	53.63	6.9394	53.63	0	0	53.63	5.0842	508.42	53.63	5	25000000	53.63	3.9673	396730
	53.64	3.3714	53.64	6.0193	6019.3	53.64	5.3446	534.46	53.64	4	20000000	53.64	3.0421	304210
	53.65	10.9881	53.65	4.3384	4338.4	53.65	1.0138	101.38	53.65	1	5000000	53.65	1.0124	101240
	53.66	3.9856	53.66	0	0	53.66	2.0129	201.29	53.66	4	20000000	53.66	2.3982	239820
	53.67	6.0591	53.67	2.0286	2028.6	53.67	3.0107	301.07	53.67	1	5000000	53.67	1.9866	198660
	53.68	1.991	53.68	2.9931	2993.1	53.68	3.418	341.8	53.68	4	20000000	53.68	2.3295	232950
	53.69	3.9901	53.69	2.6277	2627.7	53.69	1.991	199.1	53.69	1	5000000	53.69	3.0412	304120
	53.7	4.3835	53.7	3.3315	3331.5	53.7	3.0037	300.37	53.7	4	20000000	53.7	3.9913	399130
	53.71	5.3575	53.71	2.9902	2990.2	53.71	1.3368	133.68	53.71	6	30000000	53.71	4.0901	409010
	53.72	2.4108	53.72	0.9839	983.9	53.72	3.0052	300.52	53.72	3	15000000	53.72	2.0422	204220
	53.73	1.0285	53.73	3.0355	3035.5	53.73	0.3259	32.59	53.73	4	20000000	53.73	7.0895	708950
	53.74	3.2947	53.74	4.0159	4015.9	53.74	1.0522	105.22	53.74	2	10000000	53.74	3.0012	300120
	53.75	2.4696	53.75	3.9788	3978.8	53.75	3.0138	301.38	53.75	0	0	53.75	1.9293	192930
	53.76	4.4398	53.76	1.9906	1990.6	53.76	1.0279	102.79	53.76	2	10000000	53.76	2.9758	297580
	53.77	5.288	53.77	3.0271	3027.1	53.77	0	0	53.77	2	10000000	53.77	0	0
	53.78	5.9309	53.78	3.0285	3028.5	53.78	4.0287	402.87	53.78	3	15000000	53.78	2.9761	297610
	53.79	5.8703	53.79	3.0031	3003.1	53.79	2.0456	204.56	53.79	5	25000000	53.79	2.9766	297660
	53.8	2.0224	53.8	2.92	2920	53.8	1.9294	192.94	53.8	2	10000000	53.8	2.3414	234140
	53.81	3.4417	53.81	2.3251	2325.1	53.81	0	0	53.81	4	20000000	53.81	1.3254	132540
	53.82	6.0058	53.82	2.9985	2998.5	53.82	1.0239	102.39	53.82	3	15000000	53.82	3.0836	308360
	53.83	3.355	53.83	1.9938	1993.8	53.83	0	0	53.83	4	20000000	53.83	0	0
	53.84	6.0704	53.84	2.9906	2990.6	53.84	0.9811	98.11	53.84	5	25000000	53.84	4.3327	433270
	53.85	2.07	53.85	1.3482	1348.2	53.85	2.9733	297.33	53.85	1	5000000	53.85	2.0374	203740
	53.86	7.1715	53.86	2.2982	2298.2	53.86	4.0303	403.03	53.86	2	10000000	53.86	3.9871	398710
	53.87	0.9639	53.87	4.7005	4700.5	53.87	3.9469	394.69	53.87	0	0	53.87	3.3344	333440
	53.88	2.3308	53.88	2.9455	2945.5	53.88	2.0234	202.34	53.88	1	5000000	53.88	5.3009	530090
	53.89	4.9649	53.89	6.069	6069	53.89	5.0932	509.32	53.89	3	15000000	53.89	5.0191	501910
	53.9	2.3501	53.9	6.9338	6933.8	53.9	0.9857	98.57	53.9	3	15000000	53.9	0.9448	94480
	53.91	6.0536	53.91	1.9629	1962.9	53.91	3.269	326.9	53.91	2	10000000	53.91	3.2471	324710
	53.92	4.0158	53.92	4.4001	4400.1	53.92	5.0576	505.76	53.92	5	25000000	53.92	3.0633	306330
	53.93	4.0318	53.93	7.0029	7002.9	53.93	2.3375	233.75	53.93	1	5000000	53.93	1.01	101000
	53.94	5.3777	53.94	1.996	1996	53.94	4.0696	406.96	53.94	0	0	53.94	2.0077	200770
	53.95	7.1456	53.95	3.9782	3978.2	53.95	1.9794	197.94	53.95	3	15000000	53.95	3.9558	395580
	53.96	2.0732	53.96	8.0331	8033.1	53.96	2.2849	228.49	53.96	0	0	53.96	3.9394	393940
	53.97	3.9441	53.97	4.0459	4045.9	53.97	0	0	53.97	3	15000000	53.97	6.023	602300
	53.98	4.3006	53.98	4.9705	4970.5	53.98	4.269	426.9	53.98	3	15000000	53.98	1.6725	167250
	53.99	4.3888	53.99	2.604	2604	53.99	0.3308	33.08	53.99	2	10000000	53.99	2.3712	237120
	54	4.3379	54	5.4619	5461.9	54	1.3152	131.52	54	0	0	54	6.9871	698710
	54.01	6.8813	54.01	1.3067	1306.7	54.01	0.9851	98.51	54.01	6	30000000			0
	54.02	7.3275	54.02	1.0101	1010.1	54.02	4.0261	402.61	54.02	1	5000000			0
	54.03	4.0191	54.03	3.3701	3370.1	54.03	2.0031	200.31	54.03	1	5000000			0
	54.04	7.3994	54.04	2.9849	2984.9	54.04	0	0	54.04	1	5000000			0
	54.05	4.0127	54.05	6.9939	6993.9	54.05	2.3138	231.38	54.05	4	20000000			0
	54.06	6.2861	54.06	3.6967	3696.7	54.06	2.9901	299.01	54.06	4	20000000			0
	54.07	3.3035	54.07	2.959	2959	54.07	3.3452	334.52	54.07	4	20000000			0
	54.08	6.65	54.08	2.9444	2944.4	54.08	0.9892	98.92	54.08	0	0			0
	54.09	1.9982	54.09	1.9929	1992.9	54.09	1.9881	198.81	54.09	2	10000000			0
	54.1	5.0595	54.1	2.9696	2969.6	54.1	2.0336	203.36	54.1	1	5000000			0
	54.11	4.0472	54.11	1.316	1316	54.11	2.0737	207.37	54.11	3	15000000			0
	54.12	7.9353	54.12	3.0729	3072.9	54.12	1.6267	162.67	54.12	3	15000000			0
	54.13	6.0182	54.13	1.0226	1022.6	54.13	0.9758	97.58	54.13	8	40000000			0
	54.14	2.9808	54.14	4.0215	4021.5	54.14	1.9859	198.59	54.14	1	5000000			0
	54.15	4.0281	54.15	4.6309	4630.9	54.15	1.7047	170.47	54.15	4	20000000			0
	54.16	3.0036	54.16	1.0412	1041.2	54.16	2.4262	242.62	54.16	1	5000000			0
	54.17	3.1021	54.17	1.3226	1322.6	54.17	3.6895	368.95	54.17	2	10000000			0
	54.18	3.992	54.18	3.2962	3296.2	54.18	5.4036	540.36	54.18	6	30000000			0
	54.19	3.9914	54.19	3.3542	3354.2	54.19	0	0	54.19	1	5000000			0
	54.2	4.3794	54.2	4.1185	4118.5	54.2	2.016	201.6	54.2	1	5000000			0
	54.21	6.0716	54.21	1.0385	1038.5	54.21	2.3949	239.49	54.21	4	20000000			0
	54.22	3.0558	54.22	4.0851	4085.1	54.22	0	0	54.22	2	10000000			0
	54.23	2.3146	54.23	4.3821	4382.1	54.23	4.3402	434.02	54.23	2	10000000			0
	54.24	4.395	54.24	4.2919	4291.9	54.24	1.9591	195.91	54.24	4	20000000			0
	54.25	2.007	54.25	3.9884	3988.4	54.25	2.3274	232.74	54.25	6	30000000			0
	54.26	2.3755	54.26	3.3748	3374.8	54.26	1.3176	131.76	54.26	1	5000000			0
	54.27	2.9449	54.27	5.0477	5047.7	54.27	1.9733	197.33	54.27	9	45000000			0
	54.28	3.3668	54.28	0.9982	998.2	54.28	2.0086	200.86	54.28	8	40000000			0
	54.29	6.0903	54.29	4.3083	4308.3	54.29	0	0	54.29	1	5000000			0
	54.3	3.0116	54.3	4.0176	4017.6	54.3	1.952	195.2	54.3	2	10000000			0
	54.31	3.9064	54.31	7.0443	7044.3	54.31	1.2889	128.89	54.31	4	20000000			0
	54.32	7.428	54.32	7.9752	7975.2	54.32	3.0189	301.89	54.32	5	25000000			0
	54.33	6.3561	54.33	3.9935	3993.5	54.33	1.0184	101.84	54.33	2	10000000			0
	54.34	7.0326	54.34	2.9684	2968.4	54.34	3.008	300.8	54.34	3	15000000			0
	54.35	1.0148	54.35	3.9641	3964.1	54.35	7.3202	732.02	54.35	6	30000000			0
	54.36	1.3496	54.36	2.9717	2971.7	54.36	2.7749	277.49	54.36	3	15000000			0
	54.37	7.7701	54.37	2.0301	2030.1	54.37	2.9681	296.81	54.37	2	10000000			0
	54.38	1.9912	54.38	3.2677	3267.7	54.38	1.976	197.6	54.38	1	5000000			0
	54.39	3.6516	54.39	4.3327	4332.7	54.39	2.0207	202.07	54.39	3	15000000			0
	54.4	4.0279	54.4	1.9722	1972.2	54.4	5.9722	597.22	54.4	5	25000000			0
	54.41	2.3085	54.41	2.3489	2348.9	54.41	3.0116	301.16	54.41	4	20000000			0
	54.42	6.0821	54.42	1.3134	1313.4	54.42	4.0526	405.26	54.42	4	20000000			0
	54.43	3.2535	54.43	2.2677	2267.7	54.43	4.0757	407.57	54.43	2	10000000			0
	54.44	6.0759	54.44	3.0345	3034.5	54.44	4.9853	498.53	54.44	1	5000000			0
	54.45	6.2666	54.45	0.9832	983.2	54.45	3.2992	329.92	54.45	4	20000000			0
	54.46	2.0325	54.46	4.0129	4012.9	54.46	5.9809	598.09	54.46	3	15000000			0
	54.47	5.2874	54.47	2.9994	2999.4	54.47	3.9876	398.76	54.47	4	20000000			0
	54.48	8.3715	54.48	4.3481	4348.1	54.48	2.9725	297.25	54.48	2	10000000			0
	54.49	2.3509	54.49	0.9951	995.1	54.49	1.2996	129.96	54.49	3	15000000			0
	54.5	8.3232	54.5	5.3549	5354.9	54.5	2.3106	231.06	54.5	2	10000000			0
	54.51	3.0665	54.51	3.3842	3384.2	54.51	3.3256	332.56	54.51	0	0			0
	54.52	3.0205	54.52	2.0336	2033.6	54.52	3.3136	331.36	54.52	4	20000000			0
	54.53	6.9613	54.53	4.0843	4084.3	54.53	3.0292	302.92	54.53	7	35000000			0
	54.54	3.4233	54.54	6.2258	6225.8	54.54	3.9666	396.66	54.54	2	10000000			0
	54.55	6.3639	54.55	6.4884	6488.4	54.55	1.9764	197.64	54.55	3	15000000			0
	54.56	4.3444	54.56	0.9955	995.5	54.56	2.3581	235.81	54.56	2	10000000			0
	54.57	5.4525	54.57	2.6875	2687.5	54.57	0.9546	95.46	54.57	2	10000000			0
	54.58	5.008	54.58	0.9448	944.8	54.58	1.3258	132.58	54.58	6	30000000			0
	54.59	4.9866	54.59	6.0458	6045.8	54.59	3.1099	310.99	54.59	3	15000000			0
	54.6	4.3614	54.6	1.9913	1991.3	54.6	1.0167	101.67	54.6	2	10000000			0
	54.61	3.3405	54.61	6.6548	6654.8	54.61	2.3606	236.06	54.61	1	5000000			0
	54.62	1.0321	54.62	6.0745	6074.5	54.62	0.3189	31.89	54.62	0	0			0
	54.63	5.3188	54.63	5.3423	5342.3	54.63	2.9888	298.88	54.63	3	15000000			0
	54.64	2.9961	54.64	3.9498	3949.8	54.64	2.0048	200.48	54.64	1	5000000			0
	54.65	4.1211	54.65	1.3039	1303.9	54.65	2.33	233	54.65	4	20000000			0
	54.66	2.0258	54.66	3.2659	3265.9	54.66	3.0158	301.58	54.66	1	5000000			0
	54.67	1.3768	54.67	3.9924	3992.4	54.67	4.0964	409.64	54.67	3	15000000			0
	54.68	4.9875	54.68	4.9713	4971.3	54.68	1.0435	104.35	54.68	3	15000000			0
	54.69	2.3811	54.69	6.4106	6410.6	54.69	2.3546	235.46	54.69	2	10000000			0
	54.7	1.6791	54.7	4.2927	4292.7	54.7	4.9595	495.95	54.7	5	25000000			0
	54.71	4.0502	54.71	4.0462	4046.2	54.71	0.9873	98.73	54.71	4	20000000			0
	54.72	3.4197	54.72	3.0024	3002.4	54.72	0.3289	32.89	54.72	3	15000000			0
	54.73	2.0909	54.73	2.9909	2990.9	54.73	4.2678	426.78	54.73	4	20000000			0
	54.74	4.9347	54.74	5.0475	5047.5	54.74	3.2754	327.54	54.74	5	25000000			0
	54.75	3.4022	54.75	8.235	8235	54.75	2.0237	202.37	54.75	0	0			0
	54.76	1.6822	54.76	0.9982	998.2	54.76	0.9936	99.36	54.76	9	45000000			0
	54.77	7.3414	54.77	7.1062	7106.2	54.77	2.3146	231.46	54.77	3	15000000			0
	54.78	2.0188	54.78	4.6986	4698.6	54.78	5.404	540.4	54.78	2	10000000			0
	54.79	6.1072	54.79	4.3449	4344.9	54.79	1.0322	103.22	54.79	2	10000000			0
	54.8	6.0291	54.8	3.024	3024	54.8	0.3308	33.08	54.8	5	25000000			0
	54.81	9.0168	54.81	2.0108	2010.8	54.81	4.0448	404.48	54.81	7	35000000			0
	54.82	7.5721	54.82	3.027	3027	54.82	1.9887	198.87	54.82	3	15000000			0
	54.83	4.0358	54.83	1.9922	1992.2	54.83	1.988	198.8	54.83	2	10000000			0
	54.84	8.0608	54.84	2.9914	2991.4	54.84	3.0243	302.43	54.84	1	5000000			0
	54.85	5.9752	54.85	5.421	5421	54.85	1.9975	199.75	54.85	1	5000000			0
	54.86	1.9979	54.86	5.0518	5051.8	54.86	1.0295	102.95	54.86	1	5000000			0
	54.87	4.0229	54.87	4.3467	4346.7	54.87	7.3283	732.83	54.87	5	25000000			0
	54.88	5.0187	54.88	6.0658	6065.8	54.88	3.0367	303.67	54.88	7	35000000			0
	54.89	4.0774	54.89	4.0706	4070.6	54.89	3.034	303.4	54.89	4	20000000			0
	54.9	5.3895	54.9	4.0218	4021.8	54.9	1.945	194.5	54.9	1	5000000			0
	54.91	4.6449	54.91	4.3675	4367.5	54.91	3.0218	302.18	54.91	7	35000000			0
	54.92	5.9711	54.92	2.0207	2020.7	54.92	4.2825	428.25	54.92	2	10000000			0
	54.93	6.0703	54.93	1.0032	1003.2	54.93	3.2851	328.51	54.93	5	25000000			0
	54.94	4.9299	54.94	2.3826	2382.6	54.94	0.9998	99.98	54.94	3	15000000			0
	54.95	9.1644	54.95	1.9486	1948.6	54.95	3.0149	301.49	54.95	4	20000000			0
	54.96	1.304	54.96	3.3925	3392.5	54.96	5.0162	501.62	54.96	1	5000000			0
	54.97	6.9666	54.97	3.9502	3950.2	54.97	3.009	300.9	54.97	4	20000000			0
	54.98	2.2963	54.98	4.015	4015	54.98	2.0108	201.08	54.98	2	10000000			0
	54.99	3.9377	54.99	3.2954	3295.4	54.99	3.0489	304.89	54.99	4	20000000			0
	55	4.1052	55	4.3193	4319.3	55	4.098	409.8	55	4	20000000			0
	55.01	5.7253	55.01	7.0836	7083.6	55.01	4.9886	498.86	55.01	2	10000000			0
	55.02	4.9474	55.02	5.0196	5019.6	55.02	0	0	55.02	4	20000000			0
	55.03	3.0565	55.03	4.0075	4007.5	55.03	0.9917	99.17	55.03	1	5000000			0
	55.04	5.281	55.04	4.0548	4054.8	55.04	4.3973	439.73	55.04	3	15000000			0
	55.05	3.9644	55.05	7.4007	7400.7	55.05	0.9802	98.02	55.05	5	25000000			0
	55.06	10.0338	55.06	4.0425	4042.5	55.06	3.3161	331.61	55.06	2	10000000			0
	55.07	2.0038	55.07	2.0453	2045.3	55.07	1.9808	198.08	55.07	4	20000000			0
	55.08	4.9771	55.08	3.9946	3994.6	55.08	1.9908	199.08	55.08	4	20000000			0
	55.09	4.4136	55.09	2.9354	2935.4	55.09	1.0097	100.97	55.09	3	15000000			0
	55.1	3.0193	55.1	0.9969	996.9	55.1	0.3248	32.48	55.1	3	15000000			0
	55.11	6.3821	55.11	6.6139	6613.9	55.11	5.0163	501.63	55.11	4	20000000			0
	55.12	6.7997	55.12	4.366	4366	55.12	0.9598	95.98	55.12	1	5000000			0
	55.13	3.3843	55.13	5.3327	5332.7	55.13	0.9801	98.01	55.13	1	5000000			0
	55.14	3.0662	55.14	4.4246	4424.6	55.14	0	0	55.14	2	10000000			0
	55.15	4.9552	55.15	5.0126	5012.6	55.15	1.9316	193.16	55.15	2	10000000			0
	55.16	7.6743	55.16	4.8647	4864.7	55.16	2.4049	240.49	55.16	3	15000000			0
	55.17	4.9694	55.17	1.0346	1034.6	55.17	6.027	602.7	55.17	6	30000000			0
	55.18	5.3399	55.18	9.7051	9705.1	55.18	3.0114	301.14	55.18	2	10000000			0
	55.19	4.6129	55.19	1.9994	1999.4	55.19	4.019	401.9	55.19	3	15000000			0
	55.2	5.7755	55.2	2.0687	2068.7	55.2	1.0063	100.63	55.2	5	25000000			0
	55.21	6.9856	55.21	0	0	55.21	0.9546	95.46	55.21	2	10000000			0
	55.22	6.7507	55.22	2.0647	2064.7	55.22	2.0227	202.27	55.22	5	25000000			0
	55.23	5.0705	55.23	1.9815	1981.5	55.23	1.3717	137.17	55.23	2	10000000			0
	55.24	5.9743	55.24	2.0253	2025.3	55.24	4.3873	438.73	55.24	1	5000000			0
	55.25	1.3847	55.25	4.3755	4375.5	55.25	5.0573	505.73	55.25	4	20000000			0
	55.26	2.9826	55.26	3.9756	3975.6	55.26	1.9782	197.82	55.26	1	5000000			0
	55.27	1.3618	55.27	2.9883	2988.3	55.27	0.9861	98.61	55.27	3	15000000			0
	55.28	9.0487	55.28	6.3399	6339.9	55.28	3.0145	301.45	55.28	3	15000000			0
	55.29	3.3712	55.29	5.1664	5166.4	55.29	3.2598	325.98	55.29	3	15000000			0
	55.3	8.0272	55.3	2.6391	2639.1	55.3	0	0	55.3	3	15000000			0
	55.31	1.9926	55.31	5.466	5466	55.31	2.0089	200.89	55.31	4	20000000			0
	55.32	8.0884	55.32	8.7612	8761.2	55.32	3.3971	339.71	55.32	4	20000000			0
	55.33	4.9813	55.33	2.3988	2398.8	55.33	1.0029	100.29	55.33	2	10000000			0
	55.34	4.0016	55.34	2.9511	2951.1	55.34	0.3388	33.88	55.34	4	20000000			0
	55.35	6.6377	55.35	3.0355	3035.5	55.35	7.0468	704.68	55.35	4	20000000			0
	55.36	5.0741	55.36	8.0529	8052.9	55.36	3.0652	306.52	55.36	6	30000000			0
	55.37	0	55.37	3.3258	3325.8	55.37	1.013	101.3	55.37	1	5000000			0
	55.38	4.3292	55.38	2.3659	2365.9	55.38	3.0232	302.32	55.38	1	5000000			0
	55.39	6.135	55.39	2.0252	2025.2	55.39	2.0049	200.49	55.39	5	25000000			0
	55.4	3.3209	55.4	2.03	2030	55.4	2.9535	295.35	55.4	4	20000000			0
	55.41	7.5747	55.41	2.0243	2024.3	55.41	3.9625	396.25	55.41	2	10000000			0
	55.42	9.9905	55.42	3.3812	3381.2	55.42	3.882	388.2	55.42	2	10000000			0
	55.43	2.361	55.43	3.977	3977	55.43	3.0575	305.75	55.43	2	10000000			0
	55.44	8.0908	55.44	4.9989	4998.9	55.44	4.0546	405.46	55.44	2	10000000			0
	55.45	2.9903	55.45	3.0533	3053.3	55.45	2.9594	295.94	55.45	4	20000000			0
	55.46	6.0334	55.46	1.6872	1687.2	55.46	3.007	300.7	55.46	1	5000000			0
	55.47	4.0007	55.47	1.9722	1972.2	55.47	7.0184	701.84	55.47	3	15000000			0
	55.48	8.9407	55.48	1.3344	1334.4	55.48	1.0367	103.67	55.48	2	10000000			0
	55.49	2.9749	55.49	4.9847	4984.7	55.49	1.6852	168.52	55.49	6	30000000			0
	55.5	1.3423	55.5	6.3316	6331.6	55.5	1.0254	102.54	55.5	1	5000000			0
	55.51	5.039	55.51	2.7261	2726.1	55.51	3.009	300.9	55.51	2	10000000			0
	55.52	7.1453	55.52	4.0282	4028.2	55.52	6.9828	698.28	55.52	0	0			0
	55.53	4.005	55.53	9.0565	9056.5	55.53	1.9632	196.32	55.53	4	20000000			0
	55.54	0.9902	55.54	1.0173	1017.3	55.54	0.9898	98.98	55.54	3	15000000			0
	55.55	9.1809	55.55	7.0734	7073.4	55.55	5.4112	541.12	55.55	2	10000000			0
	55.56	7.9789	55.56	7.0056	7005.6	55.56	1.3429	134.29	55.56	1	5000000			0
	55.57	1.3032	55.57	5.0323	5032.3	55.57	3.3109	331.09	55.57	3	15000000			0
	55.58	2.9294	55.58	5.4751	5475.1	55.58	2.0626	206.26	55.58	2	10000000			0
	55.59	2.9906	55.59	7.3376	7337.6	55.59	4.0144	401.44	55.59	3	15000000			0
	55.6	4.9823	55.6	3.3485	3348.5	55.6	2.3713	237.13	55.6	4	20000000			0
	55.61	11.2531	55.61	3.0153	3015.3	55.61	4.3634	436.34	55.61	4	20000000			0
	55.62	7.2892	55.62	5.2667	5266.7	55.62	0.9707	97.07	55.62	1	5000000			0
	55.63	4.0481	55.63	3.6053	3605.3	55.63	1.046	104.6	55.63	0	0			0
	55.64	2.9285	55.64	4.9483	4948.3	55.64	2.0167	201.67	55.64	2	10000000			0
	55.65	3.9842	55.65	2.0389	2038.9	55.65	0.9973	99.73	55.65	3	15000000			0
	55.66	7.9213	55.66	3.3782	3378.2	55.66	5.9156	591.56	55.66	1	5000000			0
	55.67	7.0997	55.67	6.4062	6406.2	55.67	1.6772	167.72	55.67	5	25000000			0
	55.68	4.9794	55.68	4.6298	4629.8	55.68	5.0014	500.14	55.68	5	25000000			0
	55.69	7.2698	55.69	3.9818	3981.8	55.69	4.3767	437.67	55.69	4	20000000			0
	55.7	7.8453	55.7	4.047	4047	55.7	6.2142	621.42	55.7	3	15000000			0
	55.71	3.9374	55.71	3.9465	3946.5	55.71	3.0039	300.39	55.71	3	15000000			0
	55.72	6.0011	55.72	4.4349	4434.9	55.72	5.3241	532.41	55.72	5	25000000			0
	55.73	5.3514	55.73	5.0359	5035.9	55.73	3.0556	305.56	55.73	5	25000000			0
	55.74	0.3188	55.74	6.6212	6621.2	55.74	3.9773	397.73	55.74	2	10000000			0
	55.75	5.3691	55.75	4.0076	4007.6	55.75	7.9864	798.64	55.75	1	5000000			0
	55.76	8.3317	55.76	7.016	7016	55.76	1.0198	101.98	55.76	6	30000000			0
	55.77	6.6029	55.77	3.0084	3008.4	55.77	1.311	131.1	55.77	4	20000000			0
	55.78	6.1086	55.78	2.9528	2952.8	55.78	1.032	103.2	55.78	4	20000000			0
	55.79	4.9638	55.79	4.032	4032	55.79	2.062	206.2	55.79	4	20000000			0
	55.8	4.0212	55.8	7.4544	7454.4	55.8	3.9189	391.89	55.8	1	5000000			0
	55.81	4.0389	55.81	0.9825	982.5	55.81	2.9965	299.65	55.81	1	5000000			0
	55.82	5.3233	55.82	1.9921	1992.1	55.82	3.0309	303.09	55.82	4	20000000			0
	55.83	5.0201	55.83	3.3376	3337.6	55.83	6.0864	608.64	55.83	1	5000000			0
	55.84	4.3657	55.84	3.016	3016	55.84	1.6359	163.59	55.84	4	20000000			0
	55.85	4.3035	55.85	2.9398	2939.8	55.85	3.0119	301.19	55.85	3	15000000			0
	55.86	4.0786	55.86	6.9949	6994.9	55.86	0	0	55.86	7	35000000			0
	55.87	3.3581	55.87	5.0039	5003.9	55.87	2.9239	292.39	55.87	2	10000000			0
	55.88	6.9513	55.88	1.0373	1037.3	55.88	1.9487	194.87	55.88	2	10000000			0
	55.89	1.3491	55.89	3.647	3647	55.89	2.9787	297.87	55.89	3	15000000			0
	55.9	5.0321	55.9	4.9608	4960.8	55.9	3.3532	335.32	55.9	3	15000000			0
	55.91	3.9668	55.91	7.0986	7098.6	55.91	1.0226	102.26	55.91	1	5000000			0
	55.92	5.9664	55.92	3.9613	3961.3	55.92	5.618	561.8	55.92	6	30000000			0
	55.93	1.9696	55.93	3.0493	3049.3	55.93	2.0263	202.63	55.93	5	25000000			0
	55.94	4.2892	55.94	4.0238	4023.8	55.94	2.0446	204.46	55.94	3	15000000			0
	55.95	5.2612	55.95	2.024	2024	55.95	1.9975	199.75	55.95	2	10000000			0
	55.96	8.3123	55.96	4.6425	4642.5	55.96	1.2942	129.42	55.96	6	30000000			0
	55.97	5.062	55.97	5.0142	5014.2	55.97	0.9776	97.76	55.97	4	20000000			0
	55.98	3.971	55.98	1.9672	1967.2	55.98	2.3779	237.79	55.98	4	20000000			0
	55.99	6.0036	55.99	5.6198	5619.8	55.99	2.2746	227.46	55.99	2	10000000			0
	56	5.2294	56	6.0742	6074.2	56	3.0231	302.31	56	1	5000000			0
	56.01	5.3828	56.01	7.3859	7385.9	56.01	1.9898	198.98	56.01	3	15000000			0
	56.02	8.3366	56.02	4.3331	4333.1	56.02	0.9924	99.24	56.02	4	20000000			0
	56.03	1.9585	56.03	3.3072	3307.2	56.03	2.3299	232.99	56.03	3	15000000			0
	56.04	6.0209	56.04	1.9457	1945.7	56.04	0.9774	97.74	56.04	3	15000000			0
	56.05	0	56.05	8.1389	8138.9	56.05	0.3249	32.49	56.05	4	20000000			0
	56.06	4.6738	56.06	6.0296	6029.6	56.06	1.9639	196.39	56.06	3	15000000			0
	56.07	6.1276	56.07	4.3053	4305.3	56.07	3.9722	397.22	56.07	2	10000000			0
	56.08	7.0518	56.08	3.0179	3017.9	56.08	1.3584	135.84	56.08	2	10000000			0
	56.09	9.2455	56.09	5.1057	5105.7	56.09	4.9476	494.76	56.09	5	25000000			0
	56.1	8.1241	56.1	5.0313	5031.3	56.1	2.0259	202.59	56.1	4	20000000			0
	56.11	2.6062	56.11	3.6429	3642.9	56.11	4.0028	400.28	56.11	2	10000000			0
	56.12	3.0005	56.12	3.0291	3029.1	56.12	1.7079	170.79	56.12	5	25000000			0
	56.13	8.3186	56.13	8.0107	8010.7	56.13	5.3273	532.73	56.13	3	15000000			0
	56.14	2.9774	56.14	5.0146	5014.6	56.14	1.9527	195.27	56.14	5	25000000			0
	56.15	8.953	56.15	2.9041	2904.1	56.15	4.737	473.7	56.15	3	15000000			0
	56.16	4.9765	56.16	5.4269	5426.9	56.16	5.0939	509.39	56.16	3	15000000			0
	56.17	5.0755	56.17	2.9491	2949.1	56.17	0.9977	99.77	56.17	3	15000000			0
	56.18	2.0128	56.18	3.9826	3982.6	56.18	1.9867	198.67	56.18	0	0			0
	56.19	3.3941	56.19	2.2866	2286.6	56.19	1.0024	100.24	56.19	3	15000000			0
	56.2	7.9974	56.2	2.3422	2342.2	56.2	1.3582	135.82	56.2	1	5000000			0
	56.21	9.0236	56.21	1.3103	1310.3	56.21	0.9901	99.01	56.21	3	15000000			0
	56.22	4.285	56.22	2.0421	2042.1	56.22	3.3691	336.91	56.22	0	0			0
	56.23	3.9861	56.23	6.1913	6191.3	56.23	2.321	232.1	56.23	1	5000000			0
	56.24	4.9141	56.24	9.2437	9243.7	56.24	2.9947	299.47	56.24	2	10000000			0
	56.25	3.9841	56.25	2.3405	2340.5	56.25	6.0866	608.66	56.25	4	20000000			0
	56.26	3.0385	56.26	5.1104	5110.4	56.26	3.0093	300.93	56.26	4	20000000			0
	56.27	5.3236	56.27	3.0766	3076.6	56.27	4.0507	405.07	56.27	2	10000000			0
	56.28	6.2149	56.28	3.0365	3036.5	56.28	5.0649	506.49	56.28	1	5000000			0
	56.29	1.9803	56.29	5.3868	5386.8	56.29	1.0147	101.47	56.29	3	15000000			0
	56.3	4.9881	56.3	4.3136	4313.6	56.3	3.0523	305.23	56.3	11	55000000			0
	56.31	9.9966	56.31	8.0552	8055.2	56.31	3.9944	399.44	56.31	5	25000000			0
	56.32	6.02	56.32	3.9838	3983.8	56.32	4.9847	498.47	56.32	6	30000000			0
	56.33	1.3237	56.33	2.9585	2958.5	56.33	6.0161	601.61	56.33	1	5000000			0
	56.34	9.0255	56.34	7.1481	7148.1	56.34	2.008	200.8	56.34	2	10000000			0
	56.35	7.3597	56.35	2.0746	2074.6	56.35	2.0147	201.47	56.35	1	5000000			0
	56.36	6.1415	56.36	3.4282	3428.2	56.36	5.0911	509.11	56.36	6	30000000			0
	56.37	3.3077	56.37	4.0166	4016.6	56.37	4.0134	401.34	56.37	5	25000000			0
	56.38	3.1339	56.38	6.0822	6082.2	56.38	3.0319	303.19	56.38	3	15000000			0
	56.39	3.2746	56.39	0	0	56.39	4.2908	429.08	56.39	3	15000000			0
	56.4	4.9525	56.4	7.3506	7350.6	56.4	5.1457	514.57	56.4	3	15000000			0
	56.41	3.9226	56.41	6.009	6009	56.41	1.9786	197.86	56.41	3	15000000			0
	56.42	8.0185	56.42	7.3121	7312.1	56.42	2.9497	294.97	56.42	4	20000000			0
	56.43	3.0223	56.43	3.367	3367	56.43	3.9904	399.04	56.43	5	25000000			0
	56.44	2.9991	56.44	8.2444	8244.4	56.44	5.0241	502.41	56.44	3	15000000			0
	56.45	4.9573	56.45	4.3882	4388.2	56.45	1.3139	131.39	56.45	2	10000000			0
	56.46	2.3205	56.46	3.0478	3047.8	56.46	5.0312	503.12	56.46	4	20000000			0
	56.47	3.9939	56.47	6.9462	6946.2	56.47	2.0009	200.09	56.47	6	30000000			0
	56.48	5.3068	56.48	6.0212	6021.2	56.48	2.0136	201.36	56.48	5	25000000			0
	56.49	0	56.49	7.9358	7935.8	56.49	4.0553	405.53	56.49	5	25000000			0
	56.5	5.0225	56.5	8.8864	8886.4	56.5	5.3565	535.65	56.5	2	10000000			0
	56.51	6.0659	56.51	4.0474	4047.4	56.51	2.974	297.4	56.51	4	20000000			0
	56.52	6.0171	56.52	6.9889	6988.9	56.52	5.2975	529.75	56.52	1	5000000			0
	56.53	3.9798	56.53	5.9936	5993.6	56.53	3.0615	306.15	56.53	3	15000000			0
	56.54	8.2609	56.54	2.0186	2018.6	56.54	3.0014	300.14	56.54	6	30000000			0
	56.55	6.1382	56.55	4.6804	4680.4	56.55	2.0522	205.22	56.55	4	20000000			0
	56.56	2.9907	56.56	4.3888	4388.8	56.56	1.9709	197.09	56.56	1	5000000			0
	56.57	3.0122	56.57	10.1672	10167.2	56.57	0.9706	97.06	56.57	1	5000000			0
	56.58	6.0567	56.58	6.0414	6041.4	56.58	3.0879	308.79	56.58	4	20000000			0
	56.59	3.4054	56.59	10.1906	10190.6	56.59	2.9895	298.95	56.59	3	15000000			0
	56.6	2.3634	56.6	4.3688	4368.8	56.6	4.0633	406.33	56.6	4	20000000			0
	56.61	2.9992	56.61	5.4824	5482.4	56.61	4.3654	436.54	56.61	6	30000000			0
	56.62	4.3216	56.62	5.0226	5022.6	56.62	2.0412	204.12	56.62	3	15000000			0
	56.63	3.2982	56.63	6.7437	6743.7	56.63	5.0652	506.52	56.63	1	5000000			0
	56.64	7.9537	56.64	7.2472	7247.2	56.64	3.9336	393.36	56.64	3	15000000			0
	56.65	5.3512	56.65	6.3346	6334.6	56.65	4.0067	400.67	56.65	7	35000000			0
	56.66	7.0563	56.66	5.1019	5101.9	56.66	2.2869	228.69	56.66	8	40000000			0
	56.67	5.9905	56.67	5.2865	5286.5	56.67	3.0547	305.47	56.67	6	30000000			0
	56.68	7.0395	56.68	3.1254	3125.4	56.68	3.4128	341.28	56.68	3	15000000			0
	56.69	5.369	56.69	6.9919	6991.9	56.69	2.0187	201.87	56.69	8	40000000			0
	56.7	4.6779	56.7	6.3218	6321.8	56.7	7.0544	705.44	56.7	1	5000000			0
	56.71	1.9793	56.71	1.9945	1994.5	56.71	8.673	867.3	56.71	3	15000000			0
	56.72	3.6642	56.72	5.0394	5039.4	56.72	2.3743	237.43	56.72	7	35000000			0
	56.73	5.4214	56.73	4.326	4326	56.73	4.9666	496.66	56.73	3	15000000			0
	56.74	0.981	56.74	4.2926	4292.6	56.74	5.1031	510.31	56.74	9	45000000			0
	56.75	3.4101	56.75	6.4171	6417.1	56.75	3.0184	301.84	56.75	5	25000000			0
	56.76	5.716	56.76	1.0307	1030.7	56.76	5.3602	536.02	56.76	3	15000000			0
	56.77	5.9947	56.77	4.3522	4352.2	56.77	3.7087	370.87	56.77	2	10000000			0
	56.78	4.0623	56.78	3.6574	3657.4	56.78	1.3475	134.75	56.78	6	30000000			0
	56.79	5.018	56.79	3.3473	3347.3	56.79	1.3185	131.85	56.79	3	15000000			0
	56.8	2.9448	56.8	1.3347	1334.7	56.8	3.9256	392.56	56.8	4	20000000			0
	56.81	3.9961	56.81	5.4152	5415.2	56.81	0.3189	31.89	56.81	6	30000000			0
	56.82	2.0236	56.82	4.9839	4983.9	56.82	2.0288	202.88	56.82	3	15000000			0
	56.83	1.983	56.83	5.0038	5003.8	56.83	1.0121	101.21	56.83	3	15000000			0
	56.84	3.065	56.84	9.0816	9081.6	56.84	3.9643	396.43	56.84	6	30000000			0
	56.85	10.543	56.85	8.7733	8773.3	56.85	0.3189	31.89	56.85	2	10000000			0
	56.86	3.986	56.86	9.3052	9305.2	56.86	3.0202	302.02	56.86	3	15000000			0
	56.87	5.9943	56.87	5.7362	5736.2	56.87	2.9683	296.83	56.87	5	25000000			0
	56.88	7.0493	56.88	5.9652	5965.2	56.88	1.952	195.2	56.88	4	20000000			0
	56.89	6.3326	56.89	4.0637	4063.7	56.89	0	0	56.89	5	25000000			0
	56.9	7.3756	56.9	7.0609	7060.9	56.9	3.8962	389.62	56.9	7	35000000			0
	56.91	3.6591	56.91	4.049	4049	56.91	2.9703	297.03	56.91	6	30000000			0
	56.92	5.2964	56.92	5.0793	5079.3	56.92	3.0369	303.69	56.92	4	20000000			0
	56.93	6.3524	56.93	4.2598	4259.8	56.93	7.3388	733.88	56.93	3	15000000			0
	56.94	8.9315	56.94	3.9666	3966.6	56.94	2.0309	203.09	56.94	1	5000000			0
	56.95	6.3644	56.95	1.3282	1328.2	56.95	1.3022	130.22	56.95	3	15000000			0
	56.96	6.9932	56.96	4.0968	4096.8	56.96	5.3513	535.13	56.96	7	35000000			0
	56.97	0.9955	56.97	3.6696	3669.6	56.97	3.0458	304.58	56.97	5	25000000			0
	56.98	3.9903	56.98	6.9587	6958.7	56.98	6.3971	639.71	56.98	5	25000000			0
	56.99	7.659	56.99	4.4505	4450.5	56.99	1.0467	104.67	56.99	5	25000000			0
	57	8.0097	57	7.3562	7356.2	57	0.3189	31.89	57	6	30000000			0
	57.01	3.9676	57.01	8.3456	8345.6	57.01	3.0155	301.55	57.01	4	20000000			0
	57.02	8.3979	57.02	2.3265	2326.5	57.02	3.0017	300.17	57.02	4	20000000			0
	57.03	5.9709	57.03	7.039	7039	57.03	4.0095	400.95	57.03	4	20000000			0
	57.04	6.0686	57.04	0.3219	321.9	57.04	2.6397	263.97	57.04	4	20000000			0
	57.05	2.2729	57.05	3.0427	3042.7	57.05	8.2028	820.28	57.05	8	40000000			0
	57.06	3.6693	57.06	6.3375	6337.5	57.06	5.8155	581.55	57.06	3	15000000			0
	57.07	4.9999	57.07	1.6068	1606.8	57.07	2.0904	209.04	57.07	2	10000000			0
	57.08	7.0915	57.08	2.9713	2971.3	57.08	0	0	57.08	4	20000000			0
	57.09	6.8728	57.09	7.0223	7022.3	57.09	2.0566	205.66	57.09	9	45000000			0
	57.1	5.0812	57.1	4.4079	4407.9	57.1	3.0133	301.33	57.1	2	10000000			0
	57.11	2.0382	57.11	4.993	4993	57.11	2.9063	290.63	57.11	2	10000000			0
	57.12	1.9801	57.12	7.8983	7898.3	57.12	2.061	206.1	57.12	7	35000000			0
	57.13	5.1463	57.13	5.4258	5425.8	57.13	4.0467	404.67	57.13	2	10000000			0
	57.14	3.3499	57.14	4.9016	4901.6	57.14	3.3267	332.67	57.14	6	30000000			0
	57.15	5.4768	57.15	5.9769	5976.9	57.15	3.0459	304.59	57.15	3	15000000			0
	57.16	2.3276	57.16	4.9763	4976.3	57.16	5.0425	504.25	57.16	6	30000000			0
	57.17	7.4472	57.17	6.9078	6907.8	57.17	2.9975	299.75	57.17	4	20000000			0
	57.18	8.0282	57.18	4.9789	4978.9	57.18	2.9592	295.92	57.18	5	25000000			0
	57.19	6.0077	57.19	3.673	3673	57.19	1.0318	103.18	57.19	8	40000000			0
	57.2	8.7076	57.2	10.1082	10108.2	57.2	3.0389	303.89	57.2	6	30000000			0
	57.21	6.0851	57.21	4.2408	4240.8	57.21	2.9778	297.78	57.21	3	15000000			0
	57.22	7.0545	57.22	4.9588	4958.8	57.22	2.3196	231.96	57.22	2	10000000			0
	57.23	4.8636	57.23	9.8139	9813.9	57.23	2.9945	299.45	57.23	6	30000000			0
	57.24	5.7516	57.24	6.9552	6955.2	57.24	3.9981	399.81	57.24	9	45000000			0
	57.25	9.019	57.25	10.7618	10761.8	57.25	3.3603	336.03	57.25	5	25000000			0
	57.26	6.0477	57.26	7.0733	7073.3	57.26	3.9968	399.68	57.26	7	35000000			0
	57.27	4.9106	57.27	8.2798	8279.8	57.27	6.9409	694.09	57.27	6	30000000			0
	57.28	7.1907	57.28	7.0677	7067.7	57.28	5.717	571.7	57.28	10	50000000			0
	57.29	7.1286	57.29	9.387	9387	57.29	3.9847	398.47	57.29	5	25000000			0
	57.3	9.3177	57.3	12.4674	12467.4	57.3	5.975	597.5	57.3	5	25000000			0
	57.31	5.0234	57.31	5.7299	5729.9	57.31	2.3711	237.11	57.31	5	25000000			0
	57.32	7.0611	57.32	5.0607	5060.7	57.32	2.9721	297.21	57.32	3	15000000			0
	57.33	6.9974	57.33	1.9843	1984.3	57.33	3.9559	395.59	57.33	4	20000000			0
	57.34	8.0814	57.34	2.9536	2953.6	57.34	3.3958	339.58	57.34	0	0			0
	57.35	3.989	57.35	5.9767	5976.7	57.35	2.0117	201.17	57.35	6	30000000			0
	57.36	13.1527	57.36	6.9859	6985.9	57.36	5.4217	542.17	57.36	4	20000000			0
	57.37	0.98	57.37	4.0678	4067.8	57.37	2.9734	297.34	57.37	8	40000000			0
	57.38	1.9961	57.38	0.9832	983.2	57.38	6.0856	608.56	57.38	6	30000000			0
	57.39	7.9545	57.39	5.0997	5099.7	57.39	2.964	296.4	57.39	7	35000000			0
	57.4	6.948	57.4	6.0019	6001.9	57.4	3.9869	398.69	57.4	6	30000000			0
	57.41	6.0707	57.41	7.0171	7017.1	57.41	1.3085	130.85	57.41	3	15000000			0
	57.42	4.3938	57.42	6.0372	6037.2	57.42	3.9871	398.71	57.42	2	10000000			0
	57.43	6.5992	57.43	8.1455	8145.5	57.43	0.9747	97.47	57.43	6	30000000			0
	57.44	5.3284	57.44	4.3317	4331.7	57.44	2.9739	297.39	57.44	1	5000000			0
	57.45	7.0467	57.45	6.1014	6101.4	57.45	0	0	57.45	2	10000000			0
	57.46	6.3207	57.46	6.9531	6953.1	57.46	7.5902	759.02	57.46	6	30000000			0
	57.47	4.6452	57.47	2.3445	2344.5	57.47	1.9868	198.68	57.47	1	5000000			0
	57.48	7.3368	57.48	6.9268	6926.8	57.48	6.1307	613.07	57.48	2	10000000			0
	57.49	2.3204	57.49	8.0088	8008.8	57.49	1.9696	196.96	57.49	5	25000000			0
	57.5	6.7892	57.5	3.0824	3082.4	57.5	5.3387	533.87	57.5	3	15000000			0
	57.51	4.308	57.51	2.9726	2972.6	57.51	6.0656	606.56	57.51	0	0			0
	57.52	5.0233	57.52	2.0031	2003.1	57.52	2.0447	204.47	57.52	5	25000000			0
	57.53	6.9937	57.53	4.0722	4072.2	57.53	7.0083	700.83	57.53	2	10000000			0
	57.54	13.2587	57.54	4.6293	4629.3	57.54	2.0373	203.73	57.54	5	25000000			0
	57.55	9.0019	57.55	2.9394	2939.4	57.55	4.0195	401.95	57.55	5	25000000			0
	57.56	5.9649	57.56	3.0446	3044.6	57.56	2.0095	200.95	57.56	4	20000000			0
	57.57	3.2241	57.57	2.3243	2324.3	57.57	4.9632	496.32	57.57	10	50000000			0
	57.58	10.046	57.58	6.0176	6017.6	57.58	8.1198	811.98	57.58	6	30000000			0
	57.59	7.9862	57.59	6.0063	6006.3	57.59	2.0633	206.33	57.59	4	20000000			0
	57.6	5.3476	57.6	4.9863	4986.3	57.6	8.061	806.1	57.6	3	15000000			0
	57.61	6.38	57.61	8.3458	8345.8	57.61	3.0975	309.75	57.61	1	5000000			0
	57.62	4.0034	57.62	3.9292	3929.2	57.62	2.975	297.5	57.62	2	10000000			0
	57.63	7.0318	57.63	6.6956	6695.6	57.63	7.2837	728.37	57.63	4	20000000			0
	57.64	7.9912	57.64	7.8901	7890.1	57.64	2.367	236.7	57.64	4	20000000			0
	57.65	7.0044	57.65	2.9761	2976.1	57.65	4.9313	493.13	57.65	3	15000000			0
	57.66	3.0187	57.66	8.2848	8284.8	57.66	3.049	304.9	57.66	5	25000000			0
	57.67	9.3461	57.67	4.4591	4459.1	57.67	5.1292	512.92	57.67	1	5000000			0
	57.68	12.7268	57.68	4.0511	4051.1	57.68	2.0432	204.32	57.68	4	20000000			0
	57.69	7.0173	57.69	10.2806	10280.6	57.69	4.0372	403.72	57.69	5	25000000			0
	57.7	10.3354	57.7	7.6602	7660.2	57.7	3.0009	300.09	57.7	7	35000000			0
	57.71	12.1558	57.71	8.3575	8357.5	57.71	1.325	132.5	57.71	5	25000000			0
	57.72	9.4445	57.72	5.618	5618	57.72	0	0	57.72	6	30000000			0
	57.73	3.037	57.73	4.804	4804	57.73	4.0662	406.62	57.73	6	30000000			0
	57.74	11.3271	57.74	2.6912	2691.2	57.74	6.3521	635.21	57.74	4	20000000			0
	57.75	8.9119	57.75	4.36	4360	57.75	6.1452	614.52	57.75	1	5000000			0
	57.76	9.0733	57.76	2.315	2315	57.76	3.3147	331.47	57.76	6	30000000			0
	57.77	5.0886	57.77	6.4497	6449.7	57.77	1.367	136.7	57.77	6	30000000			0
	57.78	7.285	57.78	2.3103	2310.3	57.78	3.0336	303.36	57.78	7	35000000			0
	57.79	10.4387	57.79	13.0567	13056.7	57.79	3.04	304	57.79	4	20000000			0
	57.8	8.2404	57.8	2.9708	2970.8	57.8	7.0632	706.32	57.8	4	20000000			0
	57.81	9.0013	57.81	10.9729	10972.9	57.81	4.3667	436.67	57.81	6	30000000			0
	57.82	6.926	57.82	5.3578	5357.8	57.82	2.9581	295.81	57.82	4	20000000			0
	57.83	4.3894	57.83	2.2756	2275.6	57.83	4.0233	402.33	57.83	4	20000000			0
	57.84	7.6701	57.84	2.0045	2004.5	57.84	4.3647	436.47	57.84	7	35000000			0
	57.85	3.3305	57.85	10.1059	10105.9	57.85	5.3082	530.82	57.85	5	25000000			0
	57.86	3.9883	57.86	3.0136	3013.6	57.86	2.0777	207.77	57.86	4	20000000			0
	57.87	5.9748	57.87	3.9961	3996.1	57.87	4.2144	421.44	57.87	7	35000000			0
	57.88	2.9691	57.88	4.8808	4880.8	57.88	4.016	401.6	57.88	6	30000000			0
	57.89	7.0262	57.89	8.3281	8328.1	57.89	1.3535	135.35	57.89	4	20000000			0
	57.9	2.0203	57.9	2.4434	2443.4	57.9	3.9288	392.88	57.9	4	20000000			0
	57.91	8.4479	57.91	5.0367	5036.7	57.91	4.9341	493.41	57.91	3	15000000			0
	57.92	10.9287	57.92	4.0875	4087.5	57.92	1.3362	133.62	57.92	5	25000000			0
	57.93	4.0273	57.93	5.0238	5023.8	57.93	2.0596	205.96	57.93	4	20000000			0
	57.94	6.3826	57.94	2.3437	2343.7	57.94	3.9697	396.97	57.94	1	5000000			0
	57.95	7.3832	57.95	5.2751	5275.1	57.95	2.0374	203.74	57.95	2	10000000			0
	57.96	4.9626	57.96	4.3932	4393.2	57.96	4.322	432.2	57.96	5	25000000			0
	57.97	8.2722	57.97	8.0671	8067.1	57.97	2.023	202.3	57.97	8	40000000			0
	57.98	6.3699	57.98	3.3997	3399.7	57.98	1.356	135.6	57.98	1	5000000			0
	57.99	8.357	57.99	7.3844	7384.4	57.99	4.0439	404.39	57.99	3	15000000			0
	58	4.027	58	8.3529	8352.9	58	3.9159	391.59	58	7	35000000			0
	58.01	2.36	58.01	9.1609	9160.9	58.01	5.3985	539.85	58.01	1	5000000			0
	58.02	3.9185	58.02	7.0842	7084.2	58.02	0.9591	95.91	58.02	3	15000000			0
	58.03	8.4355	58.03	8.2131	8213.1	58.03	3.0937	309.37	58.03	3	15000000			0
	58.04	4.302	58.04	8.3437	8343.7	58.04	3.3105	331.05	58.04	1	5000000			0
	58.05	12.9509	58.05	10.0785	10078.5	58.05	2.0273	202.73	58.05	8	40000000			0
	58.06	4.0161	58.06	9.286	9286	58.06	9.1461	914.61	58.06	4	20000000			0
	58.07	5.0176	58.07	5.3521	5352.1	58.07	4.9485	494.85	58.07	2	10000000			0
	58.08	7.0182	58.08	6.0593	6059.3	58.08	0.9644	96.44	58.08	3	15000000			0
	58.09	8.3456	58.09	8.0134	8013.4	58.09	5.4589	545.89	58.09	2	10000000			0
	58.1	6.0153	58.1	6.3126	6312.6	58.1	3.3018	330.18	58.1	4	20000000			0
	58.11	6.5554	58.11	1.9505	1950.5	58.11	2.0018	200.18	58.11	5	25000000			0
	58.12	5.6294	58.12	7.9764	7976.4	58.12	3.2923	329.23	58.12	3	15000000			0
	58.13	5.2898	58.13	9.061	9061	58.13	5.3191	531.91	58.13	0	0			0
	58.14	18.1827	58.14	9.6851	9685.1	58.14	4.0633	406.33	58.14	6	30000000			0
	58.15	4.9819	58.15	6.3276	6327.6	58.15	1.9965	199.65	58.15	6	30000000			0
	58.16	3.9447	58.16	7.2424	7242.4	58.16	1.0313	103.13	58.16	8	40000000			0
	58.17	8.3493	58.17	7.1193	7119.3	58.17	4.6579	465.79	58.17	6	30000000			0
	58.18	11.764	58.18	5.0683	5068.3	58.18	2.9613	296.13	58.18	4	20000000			0
	58.19	4.6707	58.19	4.2835	4283.5	58.19	3.0209	302.09	58.19	4	20000000			0
	58.2	2.3257	58.2	4.6607	4660.7	58.2	11.3799	1137.99	58.2	4	20000000			0
	58.21	10.2901	58.21	5.3126	5312.6	58.21	4.0032	400.32	58.21	2	10000000			0
	58.22	8.9298	58.22	4.668	4668	58.22	1.3011	130.11	58.22	5	25000000			0
	58.23	1.9913	58.23	5.0449	5044.9	58.23	3.3789	337.89	58.23	3	15000000			0
	58.24	3.3253	58.24	6.2643	6264.3	58.24	2.6338	263.38	58.24	3	15000000			0
	58.25	4.2797	58.25	6.7352	6735.2	58.25	4.0042	400.42	58.25	5	25000000			0
	58.26	4.24	58.26	7.7537	7753.7	58.26	5.3001	530.01	58.26	1	5000000			0
	58.27	10.1426	58.27	3.9855	3985.5	58.27	3.0177	301.77	58.27	6	30000000			0
	58.28	7.9828	58.28	5.4537	5453.7	58.28	3.0095	300.95	58.28	5	25000000			0
	58.29	8.923	58.29	4.9849	4984.9	58.29	3.2989	329.89	58.29	2	10000000			0
	58.3	6.0616	58.3	1.3187	1318.7	58.3	8.0967	809.67	58.3	4	20000000			0
	58.31	6.3901	58.31	9.9223	9922.3	58.31	1.9481	194.81	58.31	5	25000000			0
	58.32	5.0469	58.32	7.4733	7473.3	58.32	4.0101	401.01	58.32	6	30000000			0
	58.33	3.0796	58.33	6.5598	6559.8	58.33	2.9768	297.68	58.33	5	25000000			0
	58.34	9.3853	58.34	3.0359	3035.9	58.34	6.2683	626.83	58.34	10	50000000			0
	58.35	12.9804	58.35	10.3547	10354.7	58.35	6.3363	633.63	58.35	7	35000000			0
	58.36	10.3011	58.36	8.5859	8585.9	58.36	2.9606	296.06	58.36	1	5000000			0
	58.37	6.0258	58.37	7.1055	7105.5	58.37	4.0997	409.97	58.37	6	30000000			0
	58.38	7.1412	58.38	5.3208	5320.8	58.38	6.9811	698.11	58.38	7	35000000			0
	58.39	7.804	58.39	6.6807	6680.7	58.39	5.1043	510.43	58.39	5	25000000			0
	58.4	5.6791	58.4	7.0287	7028.7	58.4	5.2876	528.76	58.4	6	30000000			0
	58.41	5.3579	58.41	6.3304	6330.4	58.41	4.0656	406.56	58.41	3	15000000			0
	58.42	9.2374	58.42	4.9978	4997.8	58.42	0	0	58.42	6	30000000			0
	58.43	3.6633	58.43	5.0177	5017.7	58.43	1.002	100.2	58.43	3	15000000			0
	58.44	10.339	58.44	5.5949	5594.9	58.44	5.0051	500.51	58.44	3	15000000			0
	58.45	4.9752	58.45	8.1363	8136.3	58.45	2.9931	299.31	58.45	6	30000000			0
	58.46	4.6055	58.46	6.6429	6642.9	58.46	1.3915	139.15	58.46	6	30000000			0
	58.47	8.4261	58.47	3.3261	3326.1	58.47	2.3521	235.21	58.47	3	15000000			0
	58.48	5.9826	58.48	4.3622	4362.2	58.48	2.9528	295.28	58.48	10	50000000			0
	58.49	10.3535	58.49	7.0677	7067.7	58.49	3.3549	335.49	58.49	7	35000000			0
	58.5	4.4177	58.5	3.3488	3348.8	58.5	2.743	274.3	58.5	10	50000000			0
	58.51	2.2961	58.51	4.3256	4325.6	58.51	7.0798	707.98	58.51	6	30000000			0
	58.52	8.3273	58.52	7.6479	7647.9	58.52	4.3285	432.85	58.52	7	35000000			0
	58.53	9.0813	58.53	10.0385	10038.5	58.53	5.321	532.1	58.53	3	15000000			0
	58.54	3.2989	58.54	5.3624	5362.4	58.54	2.0721	207.21	58.54	5	25000000			0
	58.55	9.0532	58.55	5.2933	5293.3	58.55	2.3994	239.94	58.55	8	40000000			0
	58.56	11.671	58.56	7.0505	7050.5	58.56	2.0113	201.13	58.56	3	15000000			0
	58.57	8.2686	58.57	4.6377	4637.7	58.57	5.9556	595.56	58.57	5	25000000			0
	58.58	5.9401	58.58	4.056	4056	58.58	6.0563	605.63	58.58	9	45000000			0
	58.59	13.4424	58.59	6.978	6978	58.59	6.0446	604.46	58.59	1	5000000			0
	58.6	5.0953	58.6	6.3826	6382.6	58.6	9.3492	934.92	58.6	8	40000000			0
	58.61	11.9718	58.61	4.292	4292	58.61	3.6593	365.93	58.61	7	35000000			0
	58.62	10.4454	58.62	9.7786	9778.6	58.62	2.352	235.2	58.62	4	20000000			0
	58.63	4.9743	58.63	5.0548	5054.8	58.63	4.2835	428.35	58.63	10	50000000			0
	58.64	9.2571	58.64	4.9609	4960.9	58.64	5.6999	569.99	58.64	9	45000000			0
	58.65	8.2573	58.65	5.0204	5020.4	58.65	3.0462	304.62	58.65	1	5000000			0
	58.66	8.0162	58.66	6.952	6952	58.66	3.0674	306.74	58.66	9	45000000			0
	58.67	8.134	58.67	5.8776	5877.6	58.67	5	500	58.67	7	35000000			0
	58.68	3.3142	58.68	8.9036	8903.6	58.68	1.0016	100.16	58.68	5	25000000			0
	58.69	8.9344	58.69	7.0369	7036.9	58.69	4.1261	412.61	58.69	1	5000000			0
	58.7	7.3359	58.7	10.2469	10246.9	58.7	7.3367	733.67	58.7	7	35000000			0
	58.71	6.1625	58.71	8.0842	8084.2	58.71	4.3136	431.36	58.71	2	10000000			0
	58.72	10.4657	58.72	7.348	7348	58.72	4.0223	402.23	58.72	7	35000000			0
	58.73	7.0139	58.73	2.6243	2624.3	58.73	7.0987	709.87	58.73	5	25000000			0
	58.74	11.0311	58.74	8.0753	8075.3	58.74	3.0376	303.76	58.74	3	15000000			0
	58.75	9.9945	58.75	9.7922	9792.2	58.75	6.5681	656.81	58.75	4	20000000			0
	58.76	12.0059	58.76	4.3499	4349.9	58.76	2.3253	232.53	58.76	5	25000000			0
	58.77	8.0669	58.77	6.0262	6026.2	58.77	2.7396	273.96	58.77	8	40000000			0
	58.78	10.8582	58.78	5.8994	5899.4	58.78	2.6223	262.23	58.78	4	20000000			0
	58.79	12.1251	58.79	9.0041	9004.1	58.79	3.9854	398.54	58.79	5	25000000			0
	58.8	12.1057	58.8	3.0394	3039.4	58.8	1.9529	195.29	58.8	8	40000000			0
	58.81	5.1162	58.81	8.9383	8938.3	58.81	3.0016	300.16	58.81	6	30000000			0
	58.82	3.9634	58.82	8.0357	8035.7	58.82	6.9611	696.11	58.82	4	20000000			0
	58.83	13.5124	58.83	9.0299	9029.9	58.83	3.9956	399.56	58.83	1	5000000			0
	58.84	6.6212	58.84	10.9952	10995.2	58.84	3.0516	305.16	58.84	3	15000000			0
	58.85	5.0999	58.85	5.6726	5672.6	58.85	6.0755	607.55	58.85	7	35000000			0
	58.86	5.3743	58.86	8.0772	8077.2	58.86	5.0051	500.51	58.86	10	50000000			0
	58.87	13.2713	58.87	4.9074	4907.4	58.87	1.0152	101.52	58.87	2	10000000			0
	58.88	3.0294	58.88	6.0621	6062.1	58.88	3.6252	362.52	58.88	4	20000000			0
	58.89	7.7533	58.89	11.0675	11067.5	58.89	4.4329	443.29	58.89	3	15000000			0
	58.9	13.0657	58.9	12.658	12658	58.9	2.0381	203.81	58.9	7	35000000			0
	58.91	12.2615	58.91	7.9542	7954.2	58.91	4.4114	441.14	58.91	9	45000000			0
	58.92	8.2198	58.92	2.6438	2643.8	58.92	8.1169	811.69	58.92	6	30000000			0
	58.93	4.9888	58.93	7.2889	7288.9	58.93	2.9905	299.05	58.93	8	40000000			0
	58.94	5.3936	58.94	10.6984	10698.4	58.94	8.1546	815.46	58.94	6	30000000			0
	58.95	6.3252	58.95	10.3842	10384.2	58.95	4.3303	433.03	58.95	15	75000000			0
	58.96	9.3745	58.96	7.7375	7737.5	58.96	0.663	66.3	58.96	7	35000000			0
	58.97	5.3918	58.97	5.3203	5320.3	58.97	1.0101	101.01	58.97	9	45000000			0
	58.98	16.1374	58.98	7.1006	7100.6	58.98	5.0979	509.79	58.98	8	40000000			0
	58.99	7.3101	58.99	14.1987	14198.7	58.99	7.3214	732.14	58.99	8	40000000			0
	59	5.9214	59	7.0396	7039.6	59	5.0274	502.74	59	6	30000000			0
	59.01	7.4169	59.01	7.6246	7624.6	59.01	5.6677	566.77	59.01	10	50000000			0
	59.02	10.9313	59.02	6.9558	6955.8	59.02	4.9663	496.63	59.02	8	40000000			0
	59.03	8.2766	59.03	7.6491	7649.1	59.03	8.6552	865.52	59.03	10	50000000			0
	59.04	7.3459	59.04	10.6771	10677.1	59.04	3.3471	334.71	59.04	5	25000000			0
	59.05	8.6535	59.05	5.008	5008	59.05	3.015	301.5	59.05	4	20000000			0
	59.06	10.1845	59.06	3.0261	3026.1	59.06	6.9679	696.79	59.06	5	25000000			0
	59.07	8.2957	59.07	6.9446	6944.6	59.07	8.7221	872.21	59.07	5	25000000			0
	59.08	8.3434	59.08	3.9936	3993.6	59.08	2.3257	232.57	59.08	11	55000000			0
	59.09	10.0256	59.09	8.0053	8005.3	59.09	4.9292	492.92	59.09	9	45000000			0
	59.1	7.4255	59.1	12.2966	12296.6	59.1	3.917	391.7	59.1	2	10000000			0
	59.11	6.0939	59.11	8.9954	8995.4	59.11	6.0834	608.34	59.11	10	50000000			0
	59.12	9.0622	59.12	3.0126	3012.6	59.12	1.9901	199.01	59.12	6	30000000			0
	59.13	10.2551	59.13	8.0538	8053.8	59.13	6.4265	642.65	59.13	9	45000000			0
	59.14	7.4161	59.14	7.6854	7685.4	59.14	2.0139	201.39	59.14	5	25000000			0
	59.15	10.3837	59.15	5.0066	5006.6	59.15	2.9522	295.22	59.15	8	40000000			0
	59.16	8.055	59.16	11.3964	11396.4	59.16	4.9957	499.57	59.16	5	25000000			0
	59.17	12.324	59.17	2.0095	2009.5	59.17	5.4136	541.36	59.17	5	25000000			0
	59.18	7.2415	59.18	10.774	10774	59.18	10.0006	1000.06	59.18	2	10000000			0
	59.19	4.9728	59.19	7.441	7441	59.19	6.1064	610.64	59.19	3	15000000			0
	59.2	9.9832	59.2	5.322	5322	59.2	4.956	495.6	59.2	3	15000000			0
	59.21	5.6395	59.21	9.2578	9257.8	59.21	4.0631	406.31	59.21	7	35000000			0
	59.22	13.879	59.22	7.3618	7361.8	59.22	4.997	499.7	59.22	5	25000000			0
	59.23	4.9497	59.23	10.7888	10788.8	59.23	4.0912	409.12	59.23	2	10000000			0
	59.24	8.0351	59.24	4.714	4714	59.24	7.0148	701.48	59.24	7	35000000			0
	59.25	5.9391	59.25	9.0539	9053.9	59.25	2.0256	202.56	59.25	3	15000000			0
	59.26	8.3044	59.26	7.3618	7361.8	59.26	5.1116	511.16	59.26	5	25000000			0
	59.27	8.7002	59.27	15.972	15972	59.27	4.9998	499.98	59.27	2	10000000			0
	59.28	11.0022	59.28	8.0144	8014.4	59.28	6.1765	617.65	59.28	9	45000000			0
	59.29	7.3871	59.29	6.0532	6053.2	59.29	2.9456	294.56	59.29	4	20000000			0
	59.3	5.7363	59.3	10.1233	10123.3	59.3	7.3314	733.14	59.3	3	15000000			0
	59.31	9.2816	59.31	5.7581	5758.1	59.31	1.296	129.6	59.31	4	20000000			0
	59.32	4.9975	59.32	3.3329	3332.9	59.32	6.4059	640.59	59.32	8	40000000			0
	59.33	6.9654	59.33	6.0236	6023.6	59.33	3.6332	363.32	59.33	7	35000000			0
	59.34	6.95	59.34	7.7206	7720.6	59.34	3.9867	398.67	59.34	8	40000000			0
	59.35	3.9659	59.35	4.9799	4979.9	59.35	3.3509	335.09	59.35	5	25000000			0
	59.36	5.0016	59.36	7.1301	7130.1	59.36	3.2721	327.21	59.36	4	20000000			0
	59.37	12.0338	59.37	6.3641	6364.1	59.37	5.6462	564.62	59.37	9	45000000			0
	59.38	10.9843	59.38	4.8242	4824.2	59.38	6.0222	602.22	59.38	2	10000000			0
	59.39	10.022	59.39	5.3533	5353.3	59.39	5.653	565.3	59.39	6	30000000			0
	59.4	8.2916	59.4	15.3462	15346.2	59.4	5.2753	527.53	59.4	6	30000000			0
	59.41	10.531	59.41	6.5762	6576.2	59.41	2.9726	297.26	59.41	5	25000000			0
	59.42	6.0006	59.42	9.7303	9730.3	59.42	5.4363	543.63	59.42	9	45000000			0
	59.43	6.4541	59.43	6.8863	6886.3	59.43	5.3613	536.13	59.43	7	35000000			0
	59.44	11.6244	59.44	7.6574	7657.4	59.44	5.3006	530.06	59.44	6	30000000			0
	59.45	5.9733	59.45	5.0252	5025.2	59.45	2.3438	234.38	59.45	7	35000000			0
	59.46	10.0348	59.46	13.0431	13043.1	59.46	5.475	547.5	59.46	4	20000000			0
	59.47	9.2129	59.47	8.6198	8619.8	59.47	5.0356	503.56	59.47	6	30000000			0
	59.48	8.9722	59.48	7.5788	7578.8	59.48	2.0433	204.33	59.48	6	30000000			0
	59.49	7.2377	59.49	6.7045	6704.5	59.49	3.2685	326.85	59.49	4	20000000			0
	59.5	7.0796	59.5	7.3896	7389.6	59.5	4.6674	466.74	59.5	5	25000000			0
	59.51	16.4263	59.51	9.9425	9942.5	59.51	2.0075	200.75	59.51	10	50000000			0
	59.52	10.3836	59.52	4.01	4010	59.52	5.1016	510.16	59.52	13	65000000			0
	59.53	6.3374	59.53	6.9966	6996.6	59.53	6.3505	635.05	59.53	8	40000000			0
	59.54	8.8941	59.54	6.6241	6624.1	59.54	4.0154	401.54	59.54	6	30000000			0
	59.55	4.9689	59.55	9.9473	9947.3	59.55	6.4058	640.58	59.55	7	35000000			0
	59.56	8.7751	59.56	6.1136	6113.6	59.56	4.0002	400.02	59.56	11	55000000			0
	59.57	6.1452	59.57	9.6483	9648.3	59.57	3.6257	362.57	59.57	8	40000000			0
	59.58	10.9991	59.58	5.9793	5979.3	59.58	2.7014	270.14	59.58	7	35000000			0
	59.59	4.9471	59.59	14.3934	14393.4	59.59	3.3461	334.61	59.59	10	50000000			0
	59.6	5.077	59.6	3.922	3922	59.6	3.3484	334.84	59.6	7	35000000			0
	59.61	8.5287	59.61	7.338	7338	59.61	2.4293	242.93	59.61	8	40000000			0
	59.62	10.414	59.62	12.063	12063	59.62	5.3463	534.63	59.62	7	35000000			0
	59.63	17.9878	59.63	5.0193	5019.3	59.63	7.0335	703.35	59.63	5	25000000			0
	59.64	11.1486	59.64	2.3458	2345.8	59.64	4.2969	429.69	59.64	6	30000000			0
	59.65	13.0181	59.65	13.03	13030	59.65	4.0381	403.81	59.65	9	45000000			0
	59.66	9.382	59.66	5.6769	5676.9	59.66	7.3602	736.02	59.66	5	25000000			0
	59.67	4.6074	59.67	7.6332	7633.2	59.67	3.3564	335.64	59.67	8	40000000			0
	59.68	4.3228	59.68	9.0451	9045.1	59.68	3.4485	344.85	59.68	4	20000000			0
	59.69	8.3011	59.69	8.0607	8060.7	59.69	4.0743	407.43	59.69	10	50000000			0
	59.7	10.3789	59.7	6.9008	6900.8	59.7	3.9862	398.62	59.7	5	25000000			0
	59.71	7.5863	59.71	9.9833	9983.3	59.71	2.353	235.3	59.71	2	10000000			0
	59.72	11.9323	59.72	7.7678	7767.8	59.72	3.691	369.1	59.72	5	25000000			0
	59.73	9.3306	59.73	14.2506	14250.6	59.73	12.8063	1280.63	59.73	5	25000000			0
	59.74	3.3781	59.74	10.3037	10303.7	59.74	4.9715	497.15	59.74	5	25000000			0
	59.75	10.802	59.75	11.4582	11458.2	59.75	5.3464	534.64	59.75	11	55000000			0
	59.76	10.2591	59.76	5.9556	5955.6	59.76	6.0334	603.34	59.76	9	45000000			0
	59.77	7.626	59.77	8.5232	8523.2	59.77	1.0147	101.47	59.77	4	20000000			0
	59.78	11.719	59.78	7.3074	7307.4	59.78	7.369	736.9	59.78	3	15000000			0
	59.79	6.3709	59.79	7.9	7900	59.79	5.9519	595.19	59.79	6	30000000			0
	59.8	14.6615	59.8	5.9348	5934.8	59.8	3.0188	301.88	59.8	8	40000000			0
	59.81	14.3672	59.81	9.951	9951	59.81	4.0023	400.23	59.81	2	10000000			0
	59.82	7.411	59.82	6.4174	6417.4	59.82	7.0206	702.06	59.82	2	10000000			0
	59.83	6.9465	59.83	7.9385	7938.5	59.83	5.7003	570.03	59.83	7	35000000			0
	59.84	12.0493	59.84	7.2633	7263.3	59.84	5.3725	537.25	59.84	8	40000000			0
	59.85	11.2386	59.85	9.0864	9086.4	59.85	5.1154	511.54	59.85	7	35000000			0
	59.86	11.0352	59.86	9.4703	9470.3	59.86	6.0265	602.65	59.86	7	35000000			0
	59.87	7.7143	59.87	12.0396	12039.6	59.87	4.0554	405.54	59.87	4	20000000			0
	59.88	12.2051	59.88	6.4437	6443.7	59.88	2.9547	295.47	59.88	14	70000000			0
	59.89	10.2947	59.89	6.6071	6607.1	59.89	9.3282	932.82	59.89	7	35000000			0
	59.9	10.9228	59.9	8.2845	8284.5	59.9	7.3112	731.12	59.9	5	25000000			0
	59.91	10.3804	59.91	10.0373	10037.3	59.91	5.9062	590.62	59.91	7	35000000			0
	59.92	13.3421	59.92	5.2908	5290.8	59.92	1.3794	137.94	59.92	11	55000000			0
	59.93	6.4356	59.93	9.3943	9394.3	59.93	5.2223	522.23	59.93	8	40000000			0
	59.94	6.9085	59.94	9.2427	9242.7	59.94	5.9868	598.68	59.94	9	45000000			0
	59.95	32.5999	59.95	12.1004	12100.4	59.95	1.3654	136.54	59.95	11	55000000			0
	59.96	9.4171	59.96	4.3449	4344.9	59.96	3.6922	369.22	59.96	6	30000000			0
	59.97	16.0225	59.97	9.999	9999	59.97	6.0945	609.45	59.97	11	55000000			0
	59.98	13.354	59.98	11.5124	11512.4	59.98	2.9518	295.18	59.98	6	30000000			0
	59.99	9.1785	59.99	7.6699	7669.9	59.99	5.6993	569.93	59.99	11	55000000			0
	60	12.5357	60	6.021	6021	60	5.2974	529.74	60	5	25000000			0
	60.01	7.9415	60.01	8.3829	8382.9	60.01	8.176	817.6	60.01	5	25000000			0
	60.02	9.6367	60.02	7.9634	7963.4	60.02	10.208	1020.8	60.02	5	25000000			0
	60.03	6.3684	60.03	8.6602	8660.2	60.03	5.3533	535.33	60.03	7	35000000			0
	60.04	9.5979	60.04	14.7205	14720.5	60.04	8.3755	837.55	60.04	6	30000000			0
	60.05	12.0522	60.05	4.0038	4003.8	60.05	7.2934	729.34	60.05	8	40000000			0
	60.06	12.3484	60.06	8.0185	8018.5	60.06	10.286	1028.6	60.06	6	30000000			0
	60.07	15.6371	60.07	6.9863	6986.3	60.07	8.0216	802.16	60.07	12	60000000			0
	60.08	6.0624	60.08	7.0819	7081.9	60.08	7.9471	794.71	60.08	5	25000000			0
	60.09	10.2759	60.09	7.3098	7309.8	60.09	6.9794	697.94	60.09	9	45000000			0
	60.1	8.004	60.1	9.3083	9308.3	60.1	6.0727	607.27	60.1	5	25000000			0
	60.11	6.4081	60.11	9.632	9632	60.11	7.8927	789.27	60.11	11	55000000			0
	60.12	11.5742	60.12	17.1244	17124.4	60.12	4.9443	494.43	60.12	5	25000000			0
	60.13	4.4466	60.13	11.3933	11393.3	60.13	4.9535	495.35	60.13	4	20000000			0
	60.14	8.6426	60.14	7.0237	7023.7	60.14	4.0107	401.07	60.14	7	35000000			0
	60.15	9.1245	60.15	9.7089	9708.9	60.15	4.3073	430.73	60.15	8	40000000			0
	60.16	16.0811	60.16	10.4071	10407.1	60.16	6.0778	607.78	60.16	11	55000000			0
	60.17	14.233	60.17	5.9888	5988.8	60.17	7.1707	717.07	60.17	5	25000000			0
	60.18	10.1096	60.18	9.3045	9304.5	60.18	5.1022	510.22	60.18	8	40000000			0
	60.19	10.3251	60.19	12.3292	12329.2	60.19	7.4485	744.85	60.19	7	35000000			0
	60.2	8.349	60.2	2.9596	2959.6	60.2	6.071	607.1	60.2	5	25000000			0
	60.21	13.887	60.21	5.3129	5312.9	60.21	3.0008	300.08	60.21	3	15000000			0
	60.22	6.0227	60.22	11.0113	11011.3	60.22	4.0462	404.62	60.22	11	55000000			0
	60.23	13.1876	60.23	10.5201	10520.1	60.23	7.1308	713.08	60.23	7	35000000			0
	60.24	14.3021	60.24	8.1327	8132.7	60.24	4.9855	498.55	60.24	8	40000000			0
	60.25	10.3696	60.25	5.0926	5092.6	60.25	4.7001	470.01	60.25	9	45000000			0
	60.26	11.8477	60.26	8.016	8016	60.26	6.0151	601.51	60.26	6	30000000			0
	60.27	11.5802	60.27	11.8497	11849.7	60.27	6.3467	634.67	60.27	9	45000000			0
	60.28	11.3103	60.28	9.0546	9054.6	60.28	3.08	308	60.28	12	60000000			0
	60.29	12.0309	60.29	7.0485	7048.5	60.29	3.3667	336.67	60.29	6	30000000			0
	60.3	6.6361	60.3	8.5813	8581.3	60.3	12.2119	1221.19	60.3	9	45000000			0
	60.31	9.6388	60.31	8.6694	8669.4	60.31	2.3168	231.68	60.31	11	55000000			0
	60.32	9.9158	60.32	4.3959	4395.9	60.32	5.9352	593.52	60.32	9	45000000			0
	60.33	7.2248	60.33	8.9781	8978.1	60.33	4.1753	417.53	60.33	9	45000000			0
	60.34	9.5953	60.34	8.0003	8000.3	60.34	7.4081	740.81	60.34	5	25000000			0
	60.35	13.0437	60.35	15.5226	15522.6	60.35	7.6279	762.79	60.35	8	40000000			0
	60.36	13.0311	60.36	10.4407	10440.7	60.36	6.067	606.7	60.36	7	35000000			0
	60.37	6.4115	60.37	13.3785	13378.5	60.37	4.6632	466.32	60.37	8	40000000			0
	60.38	14.6254	60.38	11.6907	11690.7	60.38	8.071	807.1	60.38	9	45000000			0
	60.39	9.8591	60.39	8.1406	8140.6	60.39	6.261	626.1	60.39	12	60000000			0
	60.4	17.441	60.4	6.4711	6471.1	60.4	1.6109	161.09	60.4	10	50000000			0
	60.41	12.3894	60.41	16.7617	16761.7	60.41	7.6757	767.57	60.41	8	40000000			0
	60.42	19.1682	60.42	4.7341	4734.1	60.42	3.993	399.3	60.42	8	40000000			0
	60.43	12.6326	60.43	13.2877	13287.7	60.43	3.017	301.7	60.43	10	50000000			0
	60.44	11.7517	60.44	16.6005	16600.5	60.44	8.079	807.9	60.44	8	40000000			0
	60.45	10.6198	60.45	20.0587	20058.7	60.45	6.5886	658.86	60.45	5	25000000			0
	60.46	19.2284	60.46	9.909	9909	60.46	6.2965	629.65	60.46	13	65000000			0
	60.47	19.3482	60.47	10.0507	10050.7	60.47	4.3097	430.97	60.47	6	30000000			0
	60.48	8.6747	60.48	16.1483	16148.3	60.48	6.0684	606.84	60.48	7	35000000			0
	60.49	6.9537	60.49	14.2817	14281.7	60.49	5.268	526.8	60.49	7	35000000			0
	60.5	13.0551	60.5	10.984	10984	60.5	6.9859	698.59	60.5	6	30000000			0
	60.51	11.7715	60.51	12.4022	12402.2	60.51	9.3222	932.22	60.51	7	35000000			0
	60.52	11.9122	60.52	7.2727	7272.7	60.52	7.3844	738.44	60.52	10	50000000			0
	60.53	15.2711	60.53	10.7173	10717.3	60.53	5.3022	530.22	60.53	5	25000000			0
	60.54	11.1088	60.54	7.3685	7368.5	60.54	5.3464	534.64	60.54	13	65000000			0
	60.55	9.0138	60.55	9.176	9176	60.55	4.6159	461.59	60.55	11	55000000			0
	60.56	8.0904	60.56	10.154	10154	60.56	8.9913	899.13	60.56	9	45000000			0
	60.57	7.6209	60.57	10.6442	10644.2	60.57	4.4237	442.37	60.57	6	30000000			0
	60.58	12.3497	60.58	12.1233	12123.3	60.58	7.3475	734.75	60.58	13	65000000			0
	60.59	12.0082	60.59	8.3898	8389.8	60.59	3.3072	330.72	60.59	8	40000000			0
	60.6	12.2761	60.6	5.343	5343	60.6	9.9631	996.31	60.6	7	35000000			0
	60.61	11.0948	60.61	10.1109	10110.9	60.61	7.3321	733.21	60.61	10	50000000			0
	60.62	16.8379	60.62	8.6465	8646.5	60.62	2.9841	298.41	60.62	13	65000000			0
	60.63	5.7381	60.63	9.3575	9357.5	60.63	7.0344	703.44	60.63	15	75000000			0
	60.64	14.0916	60.64	9.3358	9335.8	60.64	7.2997	729.97	60.64	7	35000000			0
	60.65	9.3386	60.65	7.6575	7657.5	60.65	10.1174	1011.74	60.65	7	35000000			0
	60.66	15.4131	60.66	12.6393	12639.3	60.66	9.3631	936.31	60.66	10	50000000			0
	60.67	9.0966	60.67	9.7378	9737.8	60.67	12.1805	1218.05	60.67	12	60000000			0
	60.68	16.3553	60.68	7.6838	7683.8	60.68	8.5014	850.14	60.68	7	35000000			0
	60.69	11.1281	60.69	8.4006	8400.6	60.69	7.1052	710.52	60.69	7	35000000			0
	60.7	10.0032	60.7	12.3061	12306.1	60.7	6.1625	616.25	60.7	11	55000000			0
	60.71	10.9786	60.71	10.4152	10415.2	60.71	5.7118	571.18	60.71	9	45000000			0
	60.72	9.6668	60.72	10.3394	10339.4	60.72	5.4621	546.21	60.72	9	45000000			0
	60.73	10.1362	60.73	13.0189	13018.9	60.73	9.3747	937.47	60.73	19	95000000			0
	60.74	16.5961	60.74	11.4376	11437.6	60.74	9.0356	903.56	60.74	7	35000000			0
	60.75	14.4486	60.75	11.3188	11318.8	60.75	7.6746	767.46	60.75	10	50000000			0
	60.76	13.0725	60.76	5.945	5945	60.76	4.2992	429.92	60.76	11	55000000			0
	60.77	14.3617	60.77	13.6914	13691.4	60.77	8.1066	810.66	60.77	16	80000000			0
	60.78	10.9106	60.78	9.0037	9003.7	60.78	7.7723	777.23	60.78	9	45000000			0
	60.79	10.3224	60.79	11.3836	11383.6	60.79	15.0054	1500.54	60.79	8	40000000			0
	60.8	15.4094	60.8	12.3689	12368.9	60.8	8.2924	829.24	60.8	6	30000000			0
	60.81	16.6312	60.81	11.3663	11366.3	60.81	6.2999	629.99	60.81	9	45000000			0
	60.82	11.3901	60.82	9.0798	9079.8	60.82	6.3444	634.44	60.82	10	50000000			0
	60.83	17.2357	60.83	12.3961	12396.1	60.83	7.0709	707.09	60.83	8	40000000			0
	60.84	12.9978	60.84	9.4782	9478.2	60.84	8.3564	835.64	60.84	10	50000000			0
	60.85	10.2506	60.85	10.4949	10494.9	60.85	5.981	598.1	60.85	10	50000000			0
	60.86	11.9341	60.86	10.691	10691	60.86	9.3553	935.53	60.86	9	45000000			0
	60.87	12.1822	60.87	12.497	12497	60.87	5.3055	530.55	60.87	8	40000000			0
	60.88	8.3747	60.88	11.3377	11337.7	60.88	12.4833	1248.33	60.88	16	80000000			0
	60.89	11.9671	60.89	12.3896	12389.6	60.89	9.2941	929.41	60.89	8	40000000			0
	60.9	14.2791	60.9	8.4026	8402.6	60.9	7.1156	711.56	60.9	4	20000000			0
	60.91	12.0638	60.91	25.3052	25305.2	60.91	2.9988	299.88	60.91	7	35000000			0
	60.92	15.0539	60.92	7.0745	7074.5	60.92	5.018	501.8	60.92	10	50000000			0
	60.93	8.947	60.93	6.0131	6013.1	60.93	8.3446	834.46	60.93	15	75000000			0
	60.94	14.8111	60.94	12.7487	12748.7	60.94	4.0191	401.91	60.94	12	60000000			0
	60.95	14.5979	60.95	8.3744	8374.4	60.95	9.3084	930.84	60.95	13	65000000			0
	60.96	10.6904	60.96	12.3788	12378.8	60.96	5.0123	501.23	60.96	12	60000000			0
	60.97	8.3069	60.97	11.5348	11534.8	60.97	12.1007	1210.07	60.97	9	45000000			0
	60.98	9.9661	60.98	11.077	11077	60.98	4.0454	404.54	60.98	14	70000000			0
	60.99	7.6976	60.99	7.3944	7394.4	60.99	5.3268	532.68	60.99	10	50000000			0
	61	12.4042	61	13.415	13415	61	7.6571	765.71	61	12	60000000			0
	61.01	11.0256	61.01	12.2457	12245.7	61.01	8.4381	843.81	61.01	4	20000000			0
	61.02	10.6354	61.02	17.7558	17755.8	61.02	10.6881	1068.81	61.02	11	55000000			0
	61.03	15.085	61.03	17.339	17339	61.03	6.6969	669.69	61.03	5	25000000			0
	61.04	18.6566	61.04	11.3188	11318.8	61.04	7.052	705.2	61.04	14	70000000			0
	61.05	20.0952	61.05	10.3707	10370.7	61.05	1.7148	171.48	61.05	6	30000000			0
	61.06	10.0164	61.06	16.4296	16429.6	61.06	5.9697	596.97	61.06	10	50000000			0
	61.07	18.018	61.07	6.3297	6329.7	61.07	9.0631	906.31	61.07	10	50000000			0
	61.08	14.0889	61.08	10.645	10645	61.08	3.0871	308.71	61.08	14	70000000			0
	61.09	11.8816	61.09	10.3133	10313.3	61.09	8.4651	846.51	61.09	10	50000000			0
	61.1	21.3735	61.1	15.3378	15337.8	61.1	6.7505	675.05	61.1	9	45000000			0
	61.11	25.5733	61.11	19.0584	19058.4	61.11	5.8992	589.92	61.11	6	30000000			0
	61.12	19.5389	61.12	16.338	16338	61.12	5.0081	500.81	61.12	10	50000000			0
	61.13	11.3952	61.13	9.3538	9353.8	61.13	4.9772	497.72	61.13	11	55000000			0
	61.14	23.2374	61.14	5.9669	5966.9	61.14	6.6987	669.87	61.14	12	60000000			0
	61.15	21.699	61.15	9.9532	9953.2	61.15	7.0564	705.64	61.15	10	50000000			0
	61.16	18.79	61.16	13.2218	13221.8	61.16	13.1912	1319.12	61.16	9	45000000			0
	61.17	17.7562	61.17	15.3747	15374.7	61.17	4.4402	444.02	61.17	10	50000000			0
	61.18	13.1889	61.18	18.8181	18818.1	61.18	6.7891	678.91	61.18	10	50000000			0
	61.19	12.1879	61.19	13.1025	13102.5	61.19	6.9516	695.16	61.19	17	85000000			0
	61.2	11.7222	61.2	14.4626	14462.6	61.2	5.1274	512.74	61.2	8	40000000			0
	61.21	14.7352	61.21	13.8639	13863.9	61.21	3.9736	397.36	61.21	11	55000000			0
	61.22	12.0519	61.22	13.2361	13236.1	61.22	4.6201	462.01	61.22	8	40000000			0
	61.23	15.7448	61.23	14.3942	14394.2	61.23	9.3538	935.38	61.23	17	85000000			0
	61.24	14.0152	61.24	11.8147	11814.7	61.24	6.638	663.8	61.24	8	40000000			0
	61.25	17.2646	61.25	14.2196	14219.6	61.25	7.729	772.9	61.25	9	45000000			0
	61.26	19.1359	61.26	11.8068	11806.8	61.26	12.1642	1216.42	61.26	14	70000000			0
	61.27	13.6985	61.27	17.0114	17011.4	61.27	9.0356	903.56	61.27	10	50000000			0
	61.28	11.5836	61.28	15.448	15448	61.28	7.3474	734.74	61.28	14	70000000			0
	61.29	11.3374	61.29	23.0687	23068.7	61.29	10.3729	1037.29	61.29	13	65000000			0
	61.3	13.8584	61.3	13.8319	13831.9	61.3	5.9684	596.84	61.3	19	95000000			0
	61.31	13.7456	61.31	13.7487	13748.7	61.31	8.0147	801.47	61.31	11	55000000			0
	61.32	19.4059	61.32	19.871	19871	61.32	11.0272	1102.72	61.32	10	50000000			0
	61.33	19.7782	61.33	9.3207	9320.7	61.33	11.824	1182.4	61.33	9	45000000			0
	61.34	13.0688	61.34	10.0633	10063.3	61.34	4.0307	403.07	61.34	10	50000000			0
	61.35	21.6415	61.35	14.0865	14086.5	61.35	9.7261	972.61	61.35	7	35000000			0
	61.36	12.5902	61.36	17.3376	17337.6	61.36	10.3808	1038.08	61.36	13	65000000			0
	61.37	14.7736	61.37	12.3079	12307.9	61.37	7.0543	705.43	61.37	11	55000000			0
	61.38	17.169	61.38	17.6168	17616.8	61.38	15.7984	1579.84	61.38	10	50000000			0
	61.39	21.1452	61.39	18.9668	18966.8	61.39	13.4009	1340.09	61.39	13	65000000			0
	61.4	10.3581	61.4	16.9353	16935.3	61.4	12.0035	1200.35	61.4	12	60000000			0
	61.41	13.9549	61.41	13.6488	13648.8	61.41	5.4917	549.17	61.41	10	50000000			0
	61.42	12.3571	61.42	15.155	15155	61.42	9.0081	900.81	61.42	19	95000000			0
	61.43	14.7636	61.43	19.2535	19253.5	61.43	14.4755	1447.55	61.43	16	80000000			0
	61.44	20.5757	61.44	11.0727	11072.7	61.44	8.9928	899.28	61.44	12	60000000			0
	61.45	8.478	61.45	12.3619	12361.9	61.45	3.3432	334.32	61.45	11	55000000			0
	61.46	15.0168	61.46	16.0889	16088.9	61.46	12.2491	1224.91	61.46	14	70000000			0
	61.47	16.0979	61.47	14.3001	14300.1	61.47	8.5238	852.38	61.47	11	55000000			0
	61.48	17.1412	61.48	18.11	18110	61.48	6.3081	630.81	61.48	15	75000000			0
	61.49	16.4286	61.49	15.4167	15416.7	61.49	12.1909	1219.09	61.49	13	65000000			0
	61.5	21.3141	61.5	17.727	17727	61.5	13.4944	1349.44	61.5	10	50000000			0
	61.51	23.4605	61.51	16.0559	16055.9	61.51	9.6604	966.04	61.51	16	80000000			0
	61.52	22.3261	61.52	9.3678	9367.8	61.52	12.1247	1212.47	61.52	10	50000000			0
	61.53	15.5894	61.53	14.7596	14759.6	61.53	11.7428	1174.28	61.53	13	65000000			0
	61.54	18.6347	61.54	13.3738	13373.8	61.54	12.3302	1233.02	61.54	13	65000000			0
	61.55	12.6759	61.55	17.4475	17447.5	61.55	5.2813	528.13	61.55	14	70000000			0
	61.56	14.1224	61.56	16.08	16080	61.56	8.2805	828.05	61.56	13	65000000			0
	61.57	15.4795	61.57	7.0194	7019.4	61.57	8.0537	805.37	61.57	6	30000000			0
	61.58	24.1536	61.58	16.6555	16655.5	61.58	4.3421	434.21	61.58	7	35000000			0
	61.59	20.8588	61.59	13.8984	13898.4	61.59	8.9776	897.76	61.59	10	50000000			0
	61.6	18.2599	61.6	11.3983	11398.3	61.6	10.6951	1069.51	61.6	12	60000000			0
	61.61	17.922	61.61	18.3962	18396.2	61.61	9.306	930.6	61.61	15	75000000			0
	61.62	14.473	61.62	18.7996	18799.6	61.62	8.3909	839.09	61.62	12	60000000			0
	61.63	12.4358	61.63	9.9667	9966.7	61.63	13.681	1368.1	61.63	11	55000000			0
	61.64	22.0494	61.64	28.5923	28592.3	61.64	10.7861	1078.61	61.64	10	50000000			0
	61.65	14.0321	61.65	15.5524	15552.4	61.65	9.9506	995.06	61.65	21	105000000			0
	61.66	12.4121	61.66	14.7359	14735.9	61.66	7.3157	731.57	61.66	8	40000000			0
	61.67	16.4188	61.67	21.0944	21094.4	61.67	6.2412	624.12	61.67	11	55000000			0
	61.68	22.9401	61.68	12.0276	12027.6	61.68	9.7575	975.75	61.68	15	75000000			0
	61.69	14.9837	61.69	15.7411	15741.1	61.69	10.34	1034	61.69	18	90000000			0
	61.7	16.3096	61.7	19.5046	19504.6	61.7	15.9603	1596.03	61.7	9	45000000			0
	61.71	10.9589	61.71	24.4459	24445.9	61.71	12.5442	1254.42	61.71	9	45000000			0
	61.72	11.5983	61.72	17.5057	17505.7	61.72	12.0252	1202.52	61.72	12	60000000			0
	61.73	11.6851	61.73	18.1474	18147.4	61.73	10.0215	1002.15	61.73	22	110000000			0
	61.74	17.4935	61.74	21.344	21344	61.74	10.0935	1009.35	61.74	7	35000000			0
	61.75	19.0067	61.75	19.8955	19895.5	61.75	8.9141	891.41	61.75	14	70000000			0
	61.76	18.0826	61.76	20.1264	20126.4	61.76	12.7263	1272.63	61.76	10	50000000			0
	61.77	14.7054	61.77	15.322	15322	61.77	12.3536	1235.36	61.77	13	65000000			0
	61.78	23.0639	61.78	15.9495	15949.5	61.78	10.5789	1057.89	61.78	14	70000000			0
	61.79	15.6676	61.79	16.4616	16461.6	61.79	6.1054	610.54	61.79	13	65000000			0
	61.8	17.7978	61.8	14.6934	14693.4	61.8	10.4454	1044.54	61.8	10	50000000			0
	61.81	18.434	61.81	14.0445	14044.5	61.81	17.5772	1757.72	61.81	8	40000000			0
	61.82	17.049	61.82	19.6303	19630.3	61.82	9.1042	910.42	61.82	10	50000000			0
	61.83	30.5006	61.83	19.2069	19206.9	61.83	8.4204	842.04	61.83	11	55000000			0
	61.84	19.4227	61.84	16.9937	16993.7	61.84	9.9865	998.65	61.84	14	70000000			0
	61.85	23.809	61.85	15.215	15215	61.85	14.4702	1447.02	61.85	18	90000000			0
	61.86	19.8485	61.86	22.1845	22184.5	61.86	14.662	1466.2	61.86	15	75000000			0
	61.87	20.099	61.87	14.9982	14998.2	61.87	12.9239	1292.39	61.87	23	115000000			0
	61.88	24.3455	61.88	21.6286	21628.6	61.88	9.0496	904.96	61.88	12	60000000			0
	61.89	18.747	61.89	22.7421	22742.1	61.89	11.4285	1142.85	61.89	14	70000000			0
	61.9	25.1079	61.9	23.635	23635	61.9	10.7338	1073.38	61.9	7	35000000			0
	61.91	21.5225	61.91	17.1106	17110.6	61.91	12.0124	1201.24	61.91	22	110000000			0
	61.92	11.2299	61.92	21.5472	21547.2	61.92	11.5624	1156.24	61.92	18	90000000			0
	61.93	14.6778	61.93	20.4336	20433.6	61.93	14.6732	1467.32	61.93	20	100000000			0
	61.94	22.3238	61.94	9.9905	9990.5	61.94	10.3388	1033.88	61.94	11	55000000			0
	61.95	18.9245	61.95	18.779	18779	61.95	9.9959	999.59	61.95	13	65000000			0
[truncated: 805 more rows]

## Sheet: XPS - thin STO-GaAs Ti 3p+As3d 
Data for Figure 2(a)
	XPS data - Thin SrTiO3/GaAs - Ti 3p+As 3d
	Raw data		Fit
	Binding Energy [eV]	Data [CPS]	Shirley Background	As 3d5/2	As 3d3/2	Ti 3p (Ti4+)	Ti 3p (Ti3+)	Envelope
	49.8896	579.167	579.167	579.167	579.167	579.167	579.167	579.167
	49.8396	599.306	599.306	599.306	599.306	599.306	599.306	599.306
	49.7896	617.361	617.361	617.361	617.361	617.361	617.361	617.361
	49.7396	604.861	604.861	604.861	604.861	604.861	604.861	604.861
	49.6896	577.083	577.083	577.083	577.083	577.083	577.083	577.083
	49.6396	599.306	599.306	599.306	599.306	599.306	599.306	599.306
	49.5896	607.639	607.639	607.639	607.639	607.639	607.639	607.639
	49.5396	563.194	563.194	563.194	563.194	563.194	563.194	563.194
	49.4896	568.75	568.75	568.75	568.75	568.75	568.75	568.75
	49.4396	590.972	590.972	590.972	590.972	590.972	590.972	590.972
	49.3896	604.167	604.167	604.167	604.167	604.167	604.167	604.167
	49.3396	599.306	599.306	599.306	599.306	599.306	599.306	599.306
	49.2896	584.028	584.028	584.028	584.028	584.028	584.028	584.028
	49.2396	597.917	597.917	597.917	597.917	597.917	597.917	597.917
	49.1896	597.222	597.222	597.222	597.222	597.222	597.222	597.222
	49.1396	581.944	581.944	581.944	581.944	581.944	581.944	581.944
	49.0896	579.167	579.167	579.167	579.167	579.167	579.167	579.167
	49.0396	597.222	597.222	597.222	597.222	597.222	597.222	597.222
	48.9896	580.556	580.556	580.556	580.556	580.556	580.556	580.556
	48.9396	550.694	550.694	550.694	550.694	550.694	550.694	550.694
	48.8896	581.944	581.944	581.944	581.944	581.944	581.944	581.944
	48.8396	555.556	555.556	555.556	555.556	555.556	555.556	555.556
	48.7896	536.806	536.806	536.806	536.806	536.806	536.806	536.806
	48.7396	569.444	569.444	569.444	569.444	569.444	569.444	569.444
	48.6896	548.611	548.611	548.611	548.611	548.611	548.611	548.611
	48.6396	545.833	545.833	545.833	545.833	545.833	545.833	545.833
	48.5896	566.667	566.667	566.667	566.667	566.667	566.667	566.667
	48.5396	547.917	547.917	547.917	547.917	547.917	547.917	547.917
	48.4896	605.556	605.556	605.556	605.556	605.556	605.556	605.556
	48.4396	519.444	519.444	519.444	519.444	519.444	519.444	519.444
	48.3896	512.5	512.5	512.5	512.5	512.5	512.5	512.5
	48.3396	563.889	563.889	563.889	563.889	563.889	563.889	563.889
	48.2896	530.556	530.556	530.556	530.556	530.556	530.556	530.556
	48.2396	518.75	518.75	518.75	518.75	518.75	518.75	518.75
	48.1896	515.278	515.278	515.278	515.278	515.278	515.278	515.278
	48.1396	531.944	531.944	531.944	531.944	531.944	531.944	531.944
	48.0896	512.5	512.5	512.5	512.5	512.5	512.5	512.5
	48.0396	512.5	512.5	512.5	512.5	512.5	512.5	512.5
	47.9896	523.611	523.611	523.611	523.611	523.611	523.611	523.611
	47.9396	497.917	497.917	497.917	497.917	497.917	497.917	497.917
	47.8896	538.889	538.889	538.889	538.889	538.889	538.889	538.889
	47.8396	472.917	472.917	472.917	472.917	472.917	472.917	472.917
	47.7896	488.889	488.889	488.889	488.889	488.889	488.889	488.889
	47.7396	502.083	502.083	502.083	502.083	502.083	502.083	502.083
	47.6896	511.806	511.806	511.806	511.806	511.806	511.806	511.806
	47.6396	474.306	474.306	474.306	474.306	474.306	474.306	474.306
	47.5896	477.778	477.778	477.778	477.778	477.778	477.778	477.778
	47.5396	457.639	457.639	457.639	457.639	457.639	457.639	457.639
	47.4896	488.889	488.889	488.889	488.889	488.889	488.889	488.889
	47.4396	473.611	473.611	473.611	473.611	473.611	473.611	473.611
	47.3896	479.861	479.861	479.861	479.861	479.861	479.861	479.861
	47.3396	452.083	452.083	452.083	452.083	452.083	452.083	452.083
	47.2896	463.194	463.194	463.194	463.194	463.194	463.194	463.194
	47.2396	476.389	476.389	476.389	476.389	476.389	476.389	476.389
	47.1896	490.972	490.972	490.972	490.972	490.972	490.972	490.972
	47.1396	468.056	468.056	468.056	468.056	468.056	468.056	468.056
	47.0896	445.139	445.139	445.139	445.139	445.139	445.139	445.139
	47.0396	454.861	454.861	454.861	454.861	454.861	454.861	454.861
	46.9896	459.722	459.722	459.722	459.722	459.722	459.722	459.722
	46.9396	469.444	469.444	469.444	469.444	469.444	469.444	469.444
	46.8896	465.278	465.278	465.278	465.278	465.278	465.278	465.278
	46.8396	491.667	491.667	491.667	491.667	491.667	491.667	491.667
	46.7896	464.583	464.583	464.583	464.583	464.583	464.583	464.583
	46.7396	450.694	450.694	450.694	450.694	450.694	450.694	450.694
	46.6896	465.278	465.278	465.278	465.278	465.278	465.278	465.278
	46.6396	492.361	492.361	492.361	492.361	492.361	492.361	492.361
	46.5896	463.194	463.194	463.194	463.194	463.194	463.194	463.194
	46.5396	469.444	469.444	469.444	469.444	469.444	469.444	469.444
	46.4896	453.472	453.472	453.472	453.472	453.472	453.472	453.472
	46.4396	450.694	450.694	450.694	450.694	450.694	450.694	450.694
	46.3896	422.917	422.917	422.917	422.917	422.917	422.917	422.917
	46.3396	404.861	404.861	404.861	404.861	404.861	404.861	404.861
	46.2896	436.806	436.806	436.806	436.806	436.806	436.806	436.806
	46.2396	436.111	436.111	436.111	436.111	436.111	436.111	436.111
	46.1896	420.833	420.833	420.833	420.833	420.833	420.833	420.833
	46.1396	405.556	405.556	405.556	405.556	405.556	405.556	405.556
	46.0896	427.778	427.778	427.778	427.778	427.778	427.778	427.778
	46.0396	443.75	443.75	443.75	443.75	443.75	443.75	443.75
	45.9896	391.667	391.667	391.667	391.667	391.667	391.667	391.667
	45.9396	412.5	412.5	412.5	412.5	412.5	412.5	412.5
	45.8896	440.972	440.972	440.972	440.972	440.972	440.972	440.972
	45.8396	465.972	465.972	465.972	465.972	465.972	465.972	465.972
	45.7896	401.389	401.389	401.389	401.389	401.389	401.389	401.389
	45.7396	446.528	446.528	446.528	446.528	446.528	446.528	446.528
	45.6896	431.25	431.25	431.25	431.25	431.25	431.25	431.25
	45.6396	424.306	424.306	424.306	424.306	424.306	424.306	424.306
	45.5896	439.583	439.583	439.583	439.583	439.583	439.583	439.583
	45.5396	431.944	431.944	431.944	431.944	431.944	431.944	431.944
	45.4896	434.028	434.028	434.028	434.028	434.028	434.028	434.028
	45.4396	423.611	423.611	423.611	423.611	423.611	423.611	423.611
	45.3896	422.222	422.222	422.222	422.222	422.222	422.222	422.222
	45.3396	422.917	422.917	422.917	422.917	422.917	422.917	422.917
	45.2896	400	400	400	400	400	400	400
	45.2396	420.833	420.833	420.833	420.833	420.833	420.833	420.833
	45.1896	375	375	375	375	375	375	375
	45.1396	431.25	431.25	431.25	431.25	431.25	431.25	431.25
	45.0896	408.333	408.333	408.333	408.333	408.333	408.333	408.333
	45.0396	397.917	397.917	397.917	397.917	397.917	397.917	397.917
	44.9896	404.861	404.861	404.861	404.861	404.861	404.861	404.861
	44.9396	420.139	420.139	420.139	420.139	420.139	420.139	420.139
	44.8896	426.389	426.389	426.389	426.389	426.389	426.389	426.389
	44.8396	398.611	398.611	398.611	398.611	398.611	398.611	398.611
	44.7896	423.611	423.611	423.611	423.611	423.611	423.611	423.611
	44.7396	397.917	397.917	397.917	397.917	397.917	397.917	397.917
	44.6896	393.75	393.75	393.75	393.75	393.75	393.75	393.75
	44.6396	414.583	414.583	414.583	414.583	414.583	414.583	414.583
	44.5896	429.861	429.861	429.861	429.861	429.861	429.861	429.861
	44.5396	387.5	387.5	387.5	387.5	387.5	387.5	387.5
	44.4896	390.278	390.278	390.278	390.278	390.278	390.278	390.278
	44.4396	402.778	402.778	402.778	402.778	402.778	402.778	402.778
	44.3896	393.75	393.75	393.75	393.75	393.75	393.75	393.75
	44.3396	388.194	388.194	388.194	388.194	388.194	388.194	388.194
	44.2896	405.556	405.556	405.556	405.556	405.556	405.556	405.556
	44.2396	418.75	418.75	418.75	418.75	418.75	418.75	418.75
	44.1896	402.778	402.778	402.778	402.778	402.778	402.778	402.778
	44.1396	434.028	434.028	434.028	434.028	434.028	434.028	434.028
	44.0896	396.528	396.528	396.528	396.528	396.528	396.528	396.528
	44.0396	415.278	415.278	415.278	415.278	415.278	415.278	415.278
	43.9896	412.5	412.5	412.5	412.5	412.5	412.5	412.5
	43.9396	403.472	403.472	403.472	403.472	403.472	403.472	403.472
	43.8896	399.306	399.306	399.306	399.306	399.306	399.306	399.306
	43.8396	433.333	433.333	433.333	433.333	433.333	433.333	433.333
	43.7896	406.25	406.25	406.25	406.25	406.25	406.25	406.25
	43.7396	399.306	399.306	399.306	399.306	399.306	399.306	399.306
	43.6896	421.528	413.404	413.404	413.404	413.404	413.404	413.404
	43.6396	419.444	413.388	413.388	413.388	413.388	413.388	413.388
	43.5896	395.139	413.34	413.34	413.34	413.34	413.34	413.34
	43.5396	379.861	413.251	413.251	413.251	413.251	413.251	413.251
	43.4896	406.25	413.232	413.232	413.232	413.232	413.232	413.232
	43.4396	429.167	413.19	413.19	413.19	413.19	413.19	413.19
	43.3896	426.389	413.154	413.154	413.154	413.154	413.154	413.154
	43.3396	438.889	413.085	413.085	413.086	413.085	413.085	413.086
	43.2896	431.25	413.037	413.037	413.037	413.037	413.037	413.037
	43.2396	403.472	413.012	413.012	413.012	413.012	413.012	413.012
	43.1896	393.75	412.96	412.96	412.961	412.96	412.96	412.961
	43.1396	420.833	412.939	412.939	412.941	412.939	412.939	412.941
	43.0896	423.611	412.911	412.911	412.913	412.911	412.911	412.913
	43.0396	434.722	412.853	412.853	412.855	412.853	412.853	412.855
	42.9896	420.139	412.833	412.833	412.837	412.833	412.833	412.837
	42.9396	395.833	412.788	412.788	412.794	412.788	412.788	412.794
	42.8896	410.417	412.782	412.782	412.791	412.782	412.782	412.791
	42.8396	411.806	412.779	412.779	412.792	412.779	412.779	412.792
	42.7896	417.361	412.767	412.767	412.786	412.767	412.767	412.786
	42.7396	429.167	412.723	412.723	412.75	412.723	412.723	412.75
	42.6896	424.306	412.692	412.692	412.731	412.692	412.692	412.731
	42.6396	420.833	412.67	412.671	412.725	412.67	412.67	412.726
	42.5896	424.306	412.639	412.64	412.717	412.639	412.639	412.718
	42.5396	389.583	412.578	412.579	412.687	412.578	412.578	412.688
	42.4896	438.889	412.508	412.509	412.658	412.508	412.508	412.66
	42.4396	436.111	412.445	412.446	412.652	412.445	412.445	412.654
	42.3896	390.278	412.386	412.388	412.669	412.386	412.386	412.672
	42.3396	432.639	412.332	412.336	412.715	412.332	412.332	412.72
	42.2896	425.694	412.296	412.302	412.813	412.296	412.296	412.819
	42.2396	398.611	412.259	412.269	412.951	412.26	412.259	412.96
	42.1896	418.056	412.244	412.257	413.16	412.245	412.244	413.174
	42.1396	429.167	412.199	412.218	413.404	412.2	412.199	413.424
	42.0896	412.5	412.198	412.227	413.77	412.199	412.198	413.8
	42.0396	406.25	412.182	412.223	414.224	412.184	412.182	414.266
	41.9896	429.167	412.137	412.195	414.766	412.139	412.137	414.826
	41.9396	407.639	412.125	412.208	415.483	412.127	412.125	415.568
	41.8896	407.639	412.113	412.23	416.367	412.116	412.113	416.487
	41.8396	399.306	412.079	412.242	417.425	412.082	412.079	417.592
	41.7896	415.972	412.068	412.295	418.742	412.073	412.068	418.973
	41.7396	379.167	411.981	412.292	420.249	411.987	411.981	420.566
	41.6896	432.639	411.926	412.35	422.083	411.933	411.926	422.515
	41.6396	400.694	411.896	412.471	424.269	411.905	411.896	424.853
	41.5896	401.389	411.868	412.644	426.811	411.879	411.868	427.598
	41.5396	419.444	411.848	412.884	429.743	411.861	411.848	430.794
	41.4896	445.139	411.759	413.133	433.022	411.776	411.759	434.413
	41.4396	415.278	411.749	413.557	436.782	411.77	411.749	438.61
	41.3896	420.833	411.725	414.083	440.921	411.751	411.725	443.305
	41.3396	433.333	411.668	414.73	445.394	411.699	411.668	448.488
	41.2896	481.25	411.482	415.425	450.066	411.521	411.482	454.048
	41.2396	464.583	411.34	416.377	455.048	411.388	411.34	460.133
	41.1896	485.417	411.142	417.523	460.14	411.201	411.142	466.581
	41.1396	489.583	410.932	418.952	465.269	411.005	410.932	473.361
	41.0896	509.722	410.668	420.679	470.261	410.757	410.668	480.36
	41.0396	481.944	410.478	422.88	475.094	410.585	410.478	487.605
	40.9896	480.556	410.291	425.527	479.536	410.421	410.291	494.903
	40.9396	474.306	410.12	428.679	483.41	410.278	410.12	502.128
	40.8896	530.556	409.798	432.212	486.418	409.99	409.798	509.025
	40.8396	509.028	409.533	436.376	488.637	409.765	409.533	515.713
	40.7896	509.722	409.265	441.16	489.907	409.545	409.265	522.081
	40.7396	513.194	408.987	446.536	490.154	409.324	408.987	528.039
	40.6896	551.389	408.607	452.4	489.215	409.012	408.607	533.412
	40.6396	531.944	408.278	458.868	487.304	408.762	408.278	538.379
	40.5896	538.889	407.929	465.804	484.431	408.509	407.929	542.888
	40.5396	548.611	407.553	473.115	480.692	408.247	407.553	546.949
	40.4896	572.917	407.111	480.609	476.178	407.94	407.111	550.504
	40.4396	585.417	406.635	488.14	471.063	407.622	406.635	553.556
	40.3896	548.611	406.255	495.644	465.644	407.428	406.255	556.206
	40.3396	585.417	405.777	502.701	459.903	407.168	405.777	558.22
	40.2896	568.75	405.341	509.208	454.129	406.988	405.341	559.643
	40.2396	568.056	404.907	514.842	448.41	406.851	404.907	560.291
	40.1896	568.75	404.469	519.399	442.854	406.761	404.469	560.076
	40.1396	546.528	404.089	522.746	437.629	406.785	404.089	558.981
	40.0896	518.75	403.783	524.745	432.806	406.947	403.783	556.932
	40.0396	545.833	403.403	525.153	428.28	407.11	403.404	553.736
	39.9896	552.083	403.006	523.918	424.131	407.339	403.006	549.375
	39.9396	545.139	402.627	521.166	420.402	407.68	402.627	543.995
	39.8896	543.056	402.251	517.005	417.082	408.138	402.252	537.723
	39.8396	545.833	401.868	511.577	414.145	408.719	401.868	530.705
	39.7896	542.361	401.492	505.093	411.569	409.448	401.493	523.126
	39.7396	506.944	401.211	497.853	409.412	410.431	401.211	515.275
	39.6896	511.806	400.915	489.999	407.534	411.578	400.916	507.281
	39.6396	493.75	400.667	481.857	405.964	412.974	400.668	499.461
	39.5896	523.611	400.339	473.521	404.553	414.513	400.339	491.909
	39.5396	499.306	400.074	465.33	403.4	416.365	400.075	484.947
	39.4896	519.444	399.755	457.333	402.359	418.441	399.756	478.623
	39.4396	480.556	399.54	449.848	401.561	420.928	399.541	473.259
	39.3896	483.333	399.316	442.85	400.873	423.748	399.317	468.84
	39.3396	488.889	399.076	436.392	400.268	426.928	399.078	465.436
	39.2896	478.472	398.864	430.552	399.77	430.549	398.866	463.145
	39.2396	474.306	398.663	425.325	399.346	434.635	398.665	461.984
	39.1896	534.028	398.301	420.548	398.812	439.058	398.304	461.818
	39.1396	532.639	397.942	416.358	398.322	444.069	397.946	462.868
	39.0896	535.417	397.575	412.69	397.854	449.674	397.579	465.073
	39.0396	514.583	397.262	409.564	397.467	455.983	397.268	468.495
	38.9896	501.389	396.984	406.912	397.133	463.027	396.991	473.11
	38.9396	494.444	396.724	404.669	396.831	470.845	396.731	478.905
	38.8896	522.917	396.387	402.708	396.463	479.397	396.396	485.804
	38.8396	548.611	395.98	400.969	396.034	488.748	395.991	493.802
	38.7896	497.917	395.708	399.613	395.746	499.158	395.721	503.115
	38.7396	528.472	395.353	398.385	395.38	510.468	395.369	513.543
	38.6896	539.583	394.968	397.303	394.986	522.786	394.986	525.158
	38.6396	543.056	394.572	396.359	394.585	536.187	394.594	538.009
	38.5896	565.278	394.116	395.475	394.125	550.675	394.142	552.069
	38.5396	575	393.633	394.658	393.639	566.333	393.664	567.395
	38.4896	636.806	392.983	393.75	392.987	583.068	393.02	583.876
	38.4396	643.75	392.313	392.882	392.316	601.116	392.357	601.731
	38.3896	650	391.625	392.043	391.626	620.524	391.676	620.996
	38.3396	692.361	390.821	391.128	390.822	641.165	390.882	641.534
	38.2896	690.278	390.021	390.244	390.022	663.172	390.092	663.467
	38.2396	722.917	389.132	389.293	389.132	686.458	389.215	686.703
	38.1896	736.111	388.205	388.32	388.205	711.067	388.302	711.28
	38.1396	771.528	387.181	387.262	387.181	736.918	387.295	737.114
	38.0896	780.556	386.13	386.187	386.13	764.045	386.263	764.236
	38.0396	789.583	385.052	385.092	385.052	792.396	385.207	792.592
	37.9896	769.444	384.025	384.053	384.025	821.98	384.205	822.189
	37.9396	859.722	382.754	382.773	382.754	852.413	382.963	852.642
	37.8896	870.139	381.452	381.465	381.452	883.802	381.694	884.058
	37.8396	904.861	380.053	380.062	380.053	915.954	380.334	916.244
	37.7896	915.278	378.623	378.63	378.623	948.786	378.948	949.117
	37.7396	961.111	377.067	377.071	377.067	982.037	377.442	982.415
	37.6896	984.028	375.446	375.448	375.446	1015.58	375.877	1016.02
	37.6396	1040.28	373.669	373.671	373.669	1049.08	374.166	1049.58
	37.5896	1038.89	371.892	371.893	371.892	1082.46	372.461	1083.03
	37.5396	1064.58	370.042	370.042	370.042	1115.39	370.693	1116.05
	37.4896	1142.36	367.978	367.979	367.978	1147.48	368.723	1148.23
	37.4396	1182.64	365.802	365.802	365.802	1178.56	366.652	1179.41
	37.3896	1168.06	363.658	363.659	363.658	1208.5	364.628	1209.47
	37.3396	1224.31	361.359	361.359	361.359	1236.81	362.464	1237.92
	37.2896	1326.39	358.781	358.781	358.781	1263.12	360.036	1264.37
	37.2396	1248.61	356.404	356.404	356.404	1287.6	357.827	1289.03
	37.1896	1345.83	353.76	353.76	353.76	1309.54	355.371	1311.15
	37.1396	1328.47	351.156	351.156	351.156	1328.99	352.975	1330.81
	37.0896	1363.19	348.452	348.452	348.452	1345.57	350.503	1347.62
	37.0396	1379.17	345.699	345.699	345.699	1359.13	348.01	1361.44
	36.9896	1355.56	343.001	343.001	343.001	1369.43	345.601	1372.03
	36.9396	1362.5	340.277	340.277	340.277	1376.27	343.197	1379.19
	36.8896	1427.78	337.371	337.371	337.371	1379.5	340.644	1382.78
	36.8396	1437.5	334.432	334.432	334.432	1379.2	338.091	1382.86
	36.7896	1367.36	331.673	331.673	331.673	1375.55	335.757	1379.64
	36.7396	1381.25	328.869	328.869	328.869	1368.34	333.418	1372.89
	36.6896	1343.75	326.157	326.157	326.157	1357.76	331.218	1362.83
	36.6396	1384.03	323.331	323.331	323.331	1343.7	328.955	1349.32
	36.5896	1368.06	320.54	320.54	320.54	1326.42	326.777	1332.66
	36.5396	1340.28	317.816	317.816	317.816	1306.12	324.718	1313.02
	36.4896	1272.92	315.264	315.264	315.264	1283.09	322.888	1290.72
	36.4396	1279.86	312.687	312.687	312.687	1257.36	321.091	1265.77
	36.3896	1219.44	310.264	310.264	310.264	1229.35	319.51	1238.59
	36.3396	1184.72	307.928	307.928	307.928	1199.23	318.079	1209.38
	36.2896	1165.28	305.637	305.637	305.637	1167.23	316.772	1178.37
	36.2396	1126.39	303.445	303.445	303.445	1133.61	315.633	1145.8
	36.1896	1081.25	301.367	301.367	301.367	1098.8	314.681	1112.12
	36.1396	1097.22	299.241	299.241	299.241	1062.92	313.755	1077.43
	36.0896	1107.64	297.081	297.081	297.081	1026.25	312.87	1042.04
	36.0396	985.417	295.242	295.242	295.242	989.422	312.382	1006.56
	35.9896	990.972	293.383	293.383	293.383	952.337	311.951	970.905
	35.9396	931.944	291.677	291.677	291.677	915.409	311.755	935.486
	35.8896	896.528	290.061	290.061	290.061	878.793	311.734	900.465
	35.8396	800.694	288.697	288.697	288.697	842.854	312.039	866.196
	35.7896	834.722	287.238	287.238	287.238	807.426	312.323	832.511
	35.7396	745.833	286.013	286.013	286.013	773	312.91	799.897
	35.6896	792.361	284.66	284.66	284.66	739.356	313.436	768.132
	35.6396	736.111	283.454	283.454	283.454	706.888	314.172	737.606
	35.5896	706.25	282.324	282.324	282.324	675.628	315.04	708.344
	35.5396	654.167	281.331	281.331	281.331	645.79	316.103	680.562
	35.4896	645.139	280.359	280.359	280.359	617.286	317.229	654.156
	35.4396	618.75	279.455	279.455	279.455	590.177	318.455	629.177
	35.3896	597.222	278.606	278.606	278.606	564.477	319.758	605.629
	35.3396	580.556	277.799	277.799	277.799	540.184	321.117	583.502
	35.2896	567.361	277.026	277.026	277.026	517.291	322.511	562.776
	35.2396	550.694	276.295	276.295	276.295	495.796	323.937	543.438
	35.1896	546.528	275.573	275.573	275.573	475.644	325.347	525.418
	35.1396	497.917	274.979	274.979	274.979	456.924	326.842	508.788
	35.0896	511.111	274.348	274.348	274.348	439.437	328.244	493.334
	35.0396	537.5	273.645	273.645	273.645	423.103	329.506	478.965
	34.9896	451.389	273.17	273.17	273.17	408.177	330.912	465.919
	34.9396	497.222	272.571	272.571	272.571	394.254	332.098	453.781
	34.8896	454.861	272.084	272.084	272.084	381.516	333.285	442.717
	34.8396	455.556	271.594	271.594	271.594	369.814	334.343	432.563
	34.7896	397.222	271.258	271.258	271.258	359.277	335.396	423.414
	34.7396	421.528	270.857	270.857	270.857	349.568	336.224	414.935
	34.6896	414.583	270.473	270.473	270.473	340.713	336.904	407.144
	34.6396	388.889	270.157	270.157	270.157	332.706	337.478	400.027
	34.5896	382.639	269.856	269.856	269.856	325.441	337.885	393.47
	34.5396	354.167	269.631	269.631	269.631	318.923	338.179	387.472
	34.4896	385.417	269.322	269.322	269.322	312.943	338.195	381.817
	34.4396	404.861	268.959	268.959	268.959	307.482	337.95	376.473
	34.3896	351.389	268.739	268.739	268.739	302.688	337.623	371.573
	34.3396	357.639	268.502	268.502	268.502	298.358	337.082	366.938
	34.2896	358.333	268.262	268.262	268.262	294.464	336.344	362.546
	34.2396	381.944	267.958	267.958	267.958	290.906	335.352	358.3
	34.1896	331.944	267.787	267.787	267.787	287.843	334.31	354.366
	34.1396	340.972	267.592	267.592	267.592	285.083	333.069	350.56
	34.0896	363.194	267.336	267.336	267.336	282.577	331.6	346.841
	34.0396	313.889	267.212	267.212	267.212	280.468	330.087	343.343
	33.9896	334.028	267.033	267.033	267.033	278.539	328.375	339.881
	33.9396	332.639	266.858	266.858	266.858	276.825	326.54	336.507
	33.8896	343.75	266.653	266.653	266.653	275.269	324.562	333.178
	33.8396	309.722	266.537	266.537	266.537	273.971	322.575	330.008
	33.7896	334.028	266.357	266.357	266.357	272.757	320.438	326.837
	33.7396	331.25	266.184	266.184	266.184	271.682	318.237	323.735
	33.6896	300	266.093	266.093	266.093	270.808	316.06	320.775
	33.6396	323.611	265.94	265.94	265.94	269.973	313.776	317.81
	33.5896	321.528	265.791	265.791	265.791	269.235	311.473	314.917
	33.5396	305.556	265.685	265.685	265.685	268.62	309.2	312.135
	33.4896	313.194	265.558	265.558	265.558	268.053	306.907	309.402
	33.4396	286.111	265.503	265.503	265.503	267.62	304.698	306.815
	33.3896	329.167	265.333	265.333	265.333	267.127	302.394	304.188
	33.3396	311.111	265.211	265.211	265.211	266.73	300.17	301.689
	33.2896	303.472	265.109	265.109	265.109	266.392	298.012	299.295
	33.2396	300	265.015	265.015	265.015	266.098	295.915	296.997
	33.1896	294.444	264.937	264.937	264.937	265.847	293.889	294.8
	33.1396	297.222	264.85	264.85	264.85	265.615	291.917	292.681
	33.0896	320.833	264.701	264.701	264.701	265.342	289.947	290.588
	33.0396	286.806	264.642	264.642	264.642	265.178	288.138	288.674
	32.9896	272.222	264.622	264.622	264.622	265.069	286.44	286.887
	32.9396	282.639	264.573	264.573	264.573	264.946	284.792	285.164
	32.8896	294.444	264.494	264.494	264.494	264.803	283.199	283.508
	32.8396	279.167	264.454	264.454	264.454	264.711	281.724	281.98
	32.7896	266.667	264.449	264.449	264.449	264.661	280.358	280.571
	32.7396	313.889	264.316	264.316	264.316	264.492	278.943	279.119
	32.6896	277.083	264.282	264.282	264.282	264.427	277.702	277.846
	32.6396	270.139	264.267	264.267	264.267	264.386	276.552	276.671
	32.5896	282.639	264.218	264.218	264.218	264.315	275.441	275.539
	32.5396	276.389	264.185	264.185	264.185	264.265	274.426	274.506
	32.4896	271.528	264.165	264.165	264.165	264.231	273.494	273.559
	32.4396	294.444	264.085	264.085	264.085	264.138	272.565	272.618
	32.3896	276.389	264.052	264.052	264.052	264.096	271.745	271.789
	32.3396	273.611	264.026	264.026	264.026	264.062	270.992	271.028
	32.2896	263.889	264.026	264.026	264.026	264.055	270.32	270.349
	32.2396	272.222	264.004	264.004	264.004	264.027	269.679	269.703
	32.1896	261.806	263.998	263.998	263.998	264.017	269.107	269.126
	32.1396	258.333	263.983	263.983	263.983	263.998	268.579	268.594
	32.0896	256.25	263.962	263.962	263.962	263.975	268.088	268.101
	32.0396	249.306	263.924	263.924	263.924	263.933	267.62	267.63
	31.9896	247.222	263.879	263.879	263.879	263.887	267.185	267.193
	31.9396	267.361	263.87	263.87	263.87	263.876	266.82	266.826
	31.8896	245.139	263.82	263.82	263.82	263.825	266.447	266.453
	31.8396	279.861	263.777	263.777	263.777	263.781	266.112	266.116
	31.7896	261.111	263.77	263.77	263.77	263.773	265.844	265.848
	31.7396	270.139	263.753	263.753	263.753	263.756	265.593	265.596
	31.6896	254.861	263.729	263.729	263.729	263.732	265.359	265.361
	31.6396	278.472	263.69	263.69	263.69	263.692	265.13	265.131
	31.5896	251.389	263.657	263.657	263.657	263.659	264.927	264.928
	31.5396	261.111	261.111	261.111	261.111	261.112	262.228	262.229
	31.4896	257.639	257.639	257.639	257.639	257.64	258.62	258.621
	31.4396	263.194	263.194	263.194	263.194	263.195	264.054	264.055
	31.3896	254.167	254.167	254.167	254.167	254.167	254.921	254.921
	31.3396	244.444	244.444	244.444	244.444	244.445	245.104	245.105
	31.2896	239.583	239.583	239.583	239.583	239.584	240.16	240.16
	31.2396	234.028	234.028	234.028	234.028	234.028	234.53	234.53
	31.1896	277.778	277.778	277.778	277.778	277.778	278.215	278.215
	31.1396	251.389	251.389	251.389	251.389	251.389	251.768	251.768
	31.0896	249.306	249.306	249.306	249.306	249.306	249.634	249.634
	31.0396	240.972	240.972	240.972	240.972	240.972	241.257	241.257
	30.9896	249.306	249.306	249.306	249.306	249.306	249.552	249.552
	30.9396	231.944	231.944	231.944	231.944	231.944	232.157	232.157
	30.8896	245.833	245.833	245.833	245.833	245.833	246.016	246.016
	30.8396	240.972	240.972	240.972	240.972	240.972	241.13	241.13
	30.7896	251.389	251.389	251.389	251.389	251.389	251.524	251.524
	30.7396	227.778	227.778	227.778	227.778	227.778	227.893	227.893
	30.6896	225	225	225	225	225	225.099	225.099
	30.6396	230.556	230.556	230.556	230.556	230.556	230.64	230.64
	30.5896	231.25	231.25	231.25	231.25	231.25	231.322	231.322
	30.5396	252.083	252.083	252.083	252.083	252.083	252.145	252.145
	30.4896	222.917	222.917	222.917	222.917	222.917	222.969	222.969
	30.4396	219.444	219.444	219.444	219.444	219.444	219.489	219.489
	30.3896	226.389	226.389	226.389	226.389	226.389	226.426	226.426
	30.3396	219.444	219.444	219.444	219.444	219.444	219.476	219.476
	30.2896	211.111	211.111	211.111	211.111	211.111	211.138	211.138
	30.2396	218.75	218.75	218.75	218.75	218.75	218.773	218.773
	30.1896	205.556	205.556	205.556	205.556	205.556	205.575	205.575
	30.1396	227.778	227.778	227.778	227.778	227.778	227.794	227.794
	30.0896	230.556	230.556	230.556	230.556	230.556	230.569	230.569
	30.0396	209.028	209.028	209.028	209.028	209.028	209.039	209.039
	29.9896	245.833	245.833	245.833	245.833	245.833	245.843	245.843
	29.9396	238.194	238.194	238.194	238.194	238.194	238.202	238.202
	29.8896	221.528	221.528	221.528	221.528	221.528	221.534	221.534
	29.8396	228.472	228.472	228.472	228.472	228.472	228.478	228.478
	29.7896	211.806	211.806	211.806	211.806	211.806	211.81	211.81
	29.7396	231.944	231.944	231.944	231.944	231.944	231.948	231.948
	29.6896	211.806	211.806	211.806	211.806	211.806	211.809	211.809
	29.6396	229.861	229.861	229.861	229.861	229.861	229.864	229.864
	29.5896	213.194	213.194	213.194	213.194	213.194	213.197	213.197
	29.5396	224.306	224.306	224.306	224.306	224.306	224.307	224.307
	29.4896	218.75	218.75	218.75	218.75	218.75	218.751	218.751
	29.4396	202.083	202.083	202.083	202.083	202.083	202.084	202.084
	29.3896	229.861	229.861	229.861	229.861	229.861	229.862	229.862
	29.3396	204.861	204.861	204.861	204.861	204.861	204.862	204.862
	29.2896	217.361	217.361	217.361	217.361	217.361	217.362	217.362
	29.2396	214.583	214.583	214.583	214.583	214.583	214.584	214.584
	29.1896	229.861	229.861	229.861	229.861	229.861	229.862	229.862
	29.1396	213.194	213.194	213.194	213.194	213.194	213.195	213.195
	29.0896	191.667	191.667	191.667	191.667	191.667	191.667	191.667
	29.0396	209.028	209.028	209.028	209.028	209.028	209.028	209.028
	28.9896	211.806	211.806	211.806	211.806	211.806	211.806	211.806
	28.9396	234.028	234.028	234.028	234.028	234.028	234.028	234.028
	28.8896	204.167	204.167	204.167	204.167	204.167	204.167	204.167
	28.8396	199.306	199.306	199.306	199.306	199.306	199.306	199.306
	28.7896	221.528	221.528	221.528	221.528	221.528	221.528	221.528
	28.7396	240.278	240.278	240.278	240.278	240.278	240.278	240.278
	28.6896	206.944	206.944	206.944	206.944	206.944	206.944	206.944
	28.6396	211.806	211.806	211.806	211.806	211.806	211.806	211.806
	28.5896	216.667	216.667	216.667	216.667	216.667	216.667	216.667
	28.5396	214.583	214.583	214.583	214.583	214.583	214.583	214.583
	28.4896	216.667	216.667	216.667	216.667	216.667	216.667	216.667
	28.4396	201.389	201.389	201.389	201.389	201.389	201.389	201.389
	28.3896	210.417	210.417	210.417	210.417	210.417	210.417	210.417
	28.3396	192.361	192.361	192.361	192.361	192.361	192.361	192.361
	28.2896	196.528	196.528	196.528	196.528	196.528	196.528	196.528
	28.2396	213.194	213.194	213.194	213.194	213.194	213.194	213.194
	28.1896	193.056	193.056	193.056	193.056	193.056	193.056	193.056
	28.1396	184.028	184.028	184.028	184.028	184.028	184.028	184.028
	28.0896	202.778	202.778	202.778	202.778	202.778	202.778	202.778
	28.0396	185.417	185.417	185.417	185.417	185.417	185.417	185.417
	27.9896	181.944	181.944	181.944	181.944	181.944	181.944	181.944
	27.9396	186.806	186.806	186.806	186.806	186.806	186.806	186.806
	27.8896	181.944	181.944	181.944	181.944	181.944	181.944	181.944

## Sheet: XPS - thin STO-GaAs Ti 2p
Data for Figure 2(b)
	XPS data - Thin SrTiO3/GaAs - Ti 2p
	Raw data		Fit
	Binding Energy [eV]	Data [CPS]	Shirley Background	Ti 2p3/2 (Ti4+)	Ti 2p1/2 (Ti4+)	Ti 2p3/2 (Ti3+)	Ti 2p1/2 (Ti3+)	Envelope
	470.89	8923.13	8923.13	8923.13	8923.13	8923.13	8923.13	8923.13
	470.79	8846.25	8846.25	8846.25	8846.25	8846.25	8846.25	8846.25
	470.69	8813.13	8813.13	8813.13	8813.13	8813.13	8813.13	8813.13
	470.59	8833.75	8833.75	8833.75	8833.75	8833.75	8833.75	8833.75
	470.49	8745	8745	8745	8745	8745	8745	8745
	470.39	8630.63	8630.63	8630.63	8630.63	8630.63	8630.63	8630.63
	470.29	8693.75	8693.75	8693.75	8693.75	8693.75	8693.75	8693.75
	470.19	8758.75	8758.75	8758.75	8758.75	8758.75	8758.75	8758.75
	470.09	8709.38	8709.38	8709.38	8709.38	8709.38	8709.38	8709.38
	469.99	8675.63	8675.63	8675.63	8675.63	8675.63	8675.63	8675.63
	469.89	8608.13	8608.13	8608.13	8608.13	8608.13	8608.13	8608.13
	469.79	8521.25	8521.25	8521.25	8521.25	8521.25	8521.25	8521.25
	469.69	8501.25	8501.25	8501.25	8501.25	8501.25	8501.25	8501.25
	469.59	8455	8455	8455	8455	8455	8455	8455
	469.49	8623.75	8623.75	8623.75	8623.75	8623.75	8623.75	8623.75
	469.39	8485.63	8485.63	8485.63	8485.63	8485.63	8485.63	8485.63
	469.29	8447.5	8447.5	8447.5	8447.5	8447.5	8447.5	8447.5
	469.19	8358.13	8358.13	8358.13	8358.13	8358.13	8358.13	8358.13
	469.09	8489.38	8489.38	8489.38	8489.38	8489.38	8489.38	8489.38
	468.99	8455.63	8455.63	8455.63	8455.64	8455.63	8455.63	8455.64
	468.89	8431.88	8431.88	8431.88	8431.89	8431.88	8431.88	8431.89
	468.79	8246.25	8246.25	8246.25	8246.28	8246.25	8246.25	8246.28
	468.69	8406.88	8406.88	8406.88	8406.91	8406.88	8406.88	8406.91
	468.59	8173.75	8173.75	8173.75	8173.81	8173.75	8173.75	8173.81
	468.49	8247.5	8247.5	8247.5	8247.59	8247.5	8247.5	8247.59
	468.39	8200.63	8200.63	8200.63	8200.76	8200.63	8200.63	8200.76
	468.29	8215.63	8215.63	8215.63	8215.82	8215.63	8215.63	8215.82
	468.19	8312.5	8312.5	8312.5	8312.79	8312.5	8312.5	8312.79
	468.09	8206.25	8206.25	8206.25	8206.67	8206.25	8206.25	8206.67
	467.99	8085	8183.14	8183.14	8183.74	8183.14	8183.14	8183.74
	467.89	8260	8182.65	8182.65	8183.52	8182.65	8182.65	8183.52
	467.79	8197.5	8182.56	8182.56	8183.8	8182.56	8182.56	8183.8
	467.69	8244.38	8182.17	8182.17	8183.92	8182.17	8182.17	8183.92
	467.59	8166.25	8182.07	8182.07	8184.51	8182.07	8182.07	8184.51
	467.49	8203.13	8181.94	8181.94	8185.35	8181.94	8181.94	8185.35
	467.39	8171.25	8181.87	8181.87	8186.59	8181.87	8181.87	8186.59
	467.29	8295	8181.16	8181.16	8187.62	8181.16	8181.16	8187.62
	467.19	8180	8181.15	8181.15	8189.95	8181.15	8181.15	8189.95
	467.09	8123.75	8180.79	8180.79	8192.66	8180.79	8180.79	8192.66
	466.99	8146.25	8180.58	8180.58	8196.48	8180.58	8180.58	8196.48
	466.89	8160.63	8180.45	8180.45	8201.64	8180.45	8180.45	8201.64
	466.79	8235.63	8180.1	8180.1	8208.12	8180.1	8180.1	8208.12
	466.69	8174.38	8180.07	8180.07	8216.79	8180.07	8180.07	8216.79
	466.59	8125.63	8179.73	8179.73	8227.48	8179.73	8179.73	8227.48
	466.49	8190	8179.66	8179.66	8241.26	8179.66	8179.66	8241.26
	466.39	8369.38	8178.47	8178.47	8257.41	8178.47	8178.47	8257.41
	466.29	8128.13	8178.15	8178.15	8278.62	8178.15	8178.15	8278.62
	466.19	8293.75	8177.43	8177.43	8304.22	8177.43	8177.43	8304.22
	466.09	8351.88	8176.33	8176.33	8335.04	8176.33	8176.33	8335.04
	465.99	8502.5	8174.27	8174.27	8371.3	8174.27	8174.27	8371.3
	465.89	8464.38	8172.44	8172.44	8415.02	8172.44	8172.44	8415.02
	465.79	8447.5	8170.71	8170.71	8467.31	8170.71	8170.71	8467.31
	465.69	8322.5	8169.75	8169.75	8529.33	8169.75	8169.75	8529.33
	465.59	8618.75	8166.92	8166.92	8599.01	8166.92	8166.92	8599.01
	465.49	8628.75	8164.01	8164.01	8678.63	8164.01	8164.01	8678.63
	465.39	8681.25	8160.74	8160.74	8768.14	8160.74	8160.74	8768.14
	465.29	8698.75	8157.35	8157.35	8867.79	8157.35	8157.35	8867.79
	465.19	8908.13	8152.62	8152.62	8976.1	8152.62	8152.62	8976.1
	465.09	8839.38	8148.29	8148.29	9093.37	8148.29	8148.29	9093.37
	464.99	9213.75	8141.57	8141.57	9215.22	8141.57	8141.57	9215.22
	464.89	9253.13	8134.56	8134.56	9341.63	8134.56	8134.56	9341.63
	464.79	9364.38	8126.81	8126.81	9469.43	8126.81	8126.81	9469.43
	464.69	9536.25	8117.92	8117.92	9594.86	8117.92	8117.92	9594.86
	464.59	9627.5	8108.4	8108.4	9714.37	8108.4	8108.4	9714.37
	464.49	9778.75	8097.87	8097.87	9823.62	8097.87	8097.87	9823.62
	464.39	9856.25	8086.78	8086.78	9918.96	8086.78	8086.78	9918.96
	464.29	10011.9	8074.64	8074.64	9995.99	8074.64	8074.65	9995.99
	464.19	10021.9	8062.37	8062.37	10052.1	8062.37	8062.37	10052.1
	464.09	10058.8	8049.78	8049.78	10083.1	8049.78	8049.78	10083.1
	463.99	9987.5	8037.56	8037.56	10088.6	8037.56	8037.57	10088.7
	463.89	9931.25	8025.62	8025.62	10068	8025.62	8025.65	10068.1
	463.79	10055.6	8012.82	8012.82	10020.6	8012.82	8012.88	10020.6
	463.69	9935	8000.7	8000.7	9949.23	8000.7	8000.83	9949.35
	463.59	9806.88	7989.31	7989.31	9856.3	7989.31	7989.58	9856.56
	463.49	9605	7979.13	7979.13	9745.11	7979.13	7979.65	9745.64
	463.39	9601.88	7968.89	7968.89	9619.23	7968.89	7969.89	9620.23
	463.29	9305	7960.47	7960.47	9484.55	7960.47	7962.32	9486.4
	463.19	9313.75	7951.94	7951.94	9343.22	7951.94	7955.24	9346.53
	463.09	9127.5	7944.52	7944.52	9200.31	7944.52	7950.22	9206
	462.99	8888.13	7938.57	7938.57	9059.74	7938.57	7948.03	9069.2
	462.89	8933.13	7932.3	7932.3	8922.91	7932.3	7947.44	8938.05
	462.79	8730	7927.27	7927.27	8793.67	7927.27	7950.58	8816.98
	462.69	8666.25	7922.61	7922.61	8672.89	7922.61	7957.09	8707.37
	462.59	8606.88	7918.3	7918.3	8561.74	7918.3	7967.19	8610.64
	462.49	8414.38	7915.17	7915.17	8461.77	7915.17	7981.46	8528.05
	462.39	8463.75	7911.71	7911.71	8372.17	7911.71	7997.36	8457.82
	462.29	8328.75	7909.08	7909.08	8293.61	7909.08	8014.17	8398.7
	462.19	8165.63	7907.47	7907.47	8225.79	7907.47	8029.45	8347.77
	462.09	8224.38	7905.47	7905.47	8166.71	7905.47	8039.01	8300.25
	461.99	8267.5	7903.19	7903.19	8115.75	7903.19	8040.75	8253.31
	461.89	8110.63	7901.88	7901.88	8073.42	7901.88	8035.12	8206.66
	461.79	8192.5	7900.05	7900.05	8037.57	7900.05	8021.49	8159.01
	461.69	8151.88	7898.46	7898.46	8007.82	7898.46	8002.84	8112.2
	461.59	7984.38	7897.92	7897.92	7984.17	7897.92	7982.81	8069.07
	461.49	8057.5	7896.91	7896.91	7964.38	7896.91	7962.49	8029.96
	461.39	7867.5	7896.73	7896.74	7949.07	7896.73	7945	7997.36
	461.29	7948.13	7896.4	7896.43	7936.75	7896.4	7930.39	7970.75
	461.19	7893.13	7896.38	7896.43	7927.27	7896.38	7919.32	7950.26
	461.09	7936.88	7896.13	7896.23	7919.59	7896.13	7911	7934.57
	460.99	7901.88	7896.09	7896.3	7913.77	7896.09	7905.37	7923.26
	460.89	7916.88	7895.96	7896.37	7909.17	7895.96	7901.54	7915.16
	460.79	7811.88	7895.44	7896.23	7905.23	7895.44	7898.67	7909.26
	460.69	7934.38	7895.19	7896.7	7902.41	7895.19	7897	7905.73
	460.59	7963.13	7894.76	7897.56	7900.05	7894.76	7895.74	7903.82
	460.49	7810.63	7894.24	7899.29	7898.08	7894.24	7894.75	7903.64
	460.39	7905.63	7894.17	7903.12	7896.93	7894.17	7894.42	7906.15
	460.29	7860	7893.95	7909.49	7895.93	7893.95	7894.08	7911.59
	460.19	7985	7893.38	7919.75	7894.78	7893.38	7893.44	7921.21
	460.09	7980.63	7892.83	7936.64	7893.82	7892.83	7892.86	7937.66
	459.99	7876.88	7892.73	7964	7893.42	7892.73	7892.74	7964.7
	459.89	8076.25	7891.57	8005.04	7892.05	7891.57	7891.58	8005.52
	459.79	8156.88	7889.9	8066.7	7890.23	7889.9	7889.9	8067.04
	459.69	8254.38	7887.6	8157.2	7887.83	7887.6	7887.6	8157.43
	459.59	8403.75	7884.35	8286.93	7884.5	7884.35	7884.35	8287.09
	459.49	8691.25	7879.26	8467.13	7879.36	7879.26	7879.26	8467.24
	459.39	8683.75	7874.19	8713.16	7874.26	7874.19	7874.19	8713.23
	459.29	9035.63	7866.86	9036.37	7866.91	7866.86	7866.86	9036.42
	459.19	9568.75	7856.13	9447.33	7856.16	7856.13	7856.13	9447.36
	459.09	10006.3	7842.58	9953.66	7842.6	7842.58	7842.58	9953.68
	458.99	10560.6	7825.44	10553.5	7825.45	7825.44	7825.44	10553.5
	458.89	11306.3	7803.49	11232.7	7803.5	7803.49	7803.49	11232.7
	458.79	11994.4	7777.07	11963.5	7777.07	7777.07	7777.07	11963.5
	458.69	12670	7746.22	12701.7	7746.22	7746.22	7746.22	12701.8
	458.59	13478.1	7710.08	13388	7710.08	7710.09	7710.08	13388
	458.49	13848.1	7671.37	13958.2	7671.37	7671.4	7671.37	13958.3
	458.39	14304.4	7629.55	14346.8	7629.55	7629.61	7629.55	14346.9
	458.29	14494.4	7586.27	14503.5	7586.27	7586.39	7586.27	14503.7
	458.19	14511.9	7542.6	14406.4	7542.6	7542.84	7542.6	14406.6
	458.09	14266.9	7500.2	14063.7	7500.2	7500.66	7500.2	14064.2
	457.99	13504.4	7462.34	13515.3	7462.34	7463.19	7462.34	13516.2
	457.89	12862.5	7428.29	12818	7428.29	7429.81	7428.29	12819.5
	457.79	12210.6	7398.14	12038.7	7398.14	7400.77	7398.14	12041.4
	457.69	11286.9	7373.62	11243.7	7373.62	7378.08	7373.62	11248.2
	457.59	10436.3	7354.31	10485.8	7354.31	7361.64	7354.31	10493.1
	457.49	9787.5	7338.97	9801.35	7338.97	7350.71	7338.97	9813.09
	457.39	9193.75	7327.27	9211.64	7327.27	7345.51	7327.27	9229.88
	457.29	8646.88	7318.95	8724.13	7318.95	7346.51	7318.95	8751.69
	457.19	8421.88	7312	8334.13	7312	7352.34	7312	8374.47
	457.09	8041.25	7307.4	8033.6	7307.4	7364.7	7307.4	8090.89
	456.99	7950.63	7303.34	7807.7	7303.34	7382.04	7303.34	7886.4
	456.89	7835	7299.99	7642.48	7299.99	7404.47	7299.99	7746.95
	456.79	7670	7297.66	7525.13	7297.66	7431.33	7297.66	7658.81
	456.69	7804.38	7294.46	7442.29	7294.46	7458.96	7294.46	7606.78
	456.59	7630	7292.35	7386.35	7292.35	7486.53	7292.35	7580.53
	456.49	7600	7290.41	7348.92	7290.41	7509.73	7290.41	7568.24
	456.39	7618.13	7288.34	7323.98	7288.34	7524.91	7288.34	7560.56
	456.29	7458.75	7287.27	7308.52	7287.27	7530.54	7287.27	7551.79
	456.19	7556.25	7285.57	7297.97	7285.57	7523.99	7285.57	7536.39
	456.09	7444.38	7284.57	7291.65	7284.57	7507.31	7284.57	7514.39
	455.99	7576.88	7282.73	7286.69	7282.73	7481.38	7282.73	7485.34
	455.89	7482.5	7281.47	7283.63	7281.47	7450.93	7281.47	7453.1
	455.79	7399.38	7280.72	7281.89	7280.72	7419.35	7280.72	7420.51
	455.69	7436.25	7279.74	7280.35	7279.74	7388.75	7279.74	7389.36
	455.59	7360.63	7279.23	7279.55	7279.23	7361.84	7279.23	7362.15
	455.49	7332.5	7278.9	7279.06	7278.9	7339.34	7278.9	7339.5
	455.39	7359.38	7278.39	7278.47	7278.39	7321.2	7278.39	7321.27
	455.29	7382.5	7277.73	7277.77	7277.73	7307.1	7277.73	7307.13
	455.19	7332.5	7277.39	7277.41	7277.39	7296.94	7277.39	7296.96
	455.09	7265	7277.31	7277.32	7277.31	7289.94	7277.31	7289.95
	454.99	7313.75	7277.08	7277.09	7277.08	7285.02	7277.08	7285.02
	454.89	7247.5	7276.9	7276.9	7276.9	7281.74	7276.9	7281.74
	454.79	7382.5	7276.23	7276.23	7276.23	7279.11	7276.23	7279.11
	454.69	7240	7276.01	7276.01	7276.01	7277.66	7276.01	7277.66
	454.59	7356.25	7275.5	7275.5	7275.5	7276.43	7275.5	7276.43
	454.49	7222.5	7275.17	7275.17	7275.17	7275.68	7275.17	7275.68
	454.39	7201.25	7274.71	7274.71	7274.71	7274.98	7274.71	7274.98
	454.29	7361.88	7274.16	7274.16	7274.16	7274.3	7274.16	7274.3
	454.19	7241.88	7273.96	7273.96	7273.96	7274.03	7273.96	7274.03
	454.09	7261.25	7273.88	7273.88	7273.88	7273.91	7273.88	7273.91
	453.99	7218.13	7273.53	7273.53	7273.53	7273.55	7273.53	7273.55
	453.89	7275.63	7273.52	7273.52	7273.52	7273.53	7273.52	7273.53
	453.79	7218.13	7273.18	7273.18	7273.18	7273.18	7273.18	7273.18
	453.69	7298.13	7273.02	7273.02	7273.02	7273.02	7273.02	7273.02
	453.59	7282.5	7272.96	7272.96	7272.96	7272.96	7272.96	7272.96
	453.49	7321.25	7272.65	7272.65	7272.65	7272.65	7272.65	7272.65
	453.39	7248.75	7272.5	7272.5	7272.5	7272.5	7272.5	7272.5
	453.29	7284.38	7272.43	7272.43	7272.43	7272.43	7272.43	7272.43
	453.19	7308.75	7272.2	7272.2	7272.2	7272.2	7272.2	7272.2
	453.09	7223.75	7271.9	7271.9	7271.9	7271.9	7271.9	7271.9
	452.99	7308.75	7271.67	7271.67	7271.67	7271.67	7271.67	7271.67
	452.89	7282.5	7282.5	7282.5	7282.5	7282.5	7282.5	7282.5
	452.79	7055.63	7055.63	7055.63	7055.63	7055.63	7055.63	7055.63
	452.69	7140.63	7140.63	7140.63	7140.63	7140.63	7140.63	7140.63
	452.59	7143.13	7143.13	7143.13	7143.13	7143.13	7143.13	7143.13
	452.49	7259.38	7259.38	7259.38	7259.38	7259.38	7259.38	7259.38
	452.39	7171.25	7171.25	7171.25	7171.25	7171.25	7171.25	7171.25
	452.29	7373.75	7373.75	7373.75	7373.75	7373.75	7373.75	7373.75
	452.19	7192.5	7192.5	7192.5	7192.5	7192.5	7192.5	7192.5
	452.09	7180	7180	7180	7180	7180	7180	7180
	451.99	7163.13	7163.13	7163.13	7163.13	7163.13	7163.13	7163.13
	451.89	7123.75	7123.75	7123.75	7123.75	7123.75	7123.75	7123.75
	451.79	7150	7150	7150	7150	7150	7150	7150
	451.69	7080	7080	7080	7080	7080	7080	7080
	451.59	7216.25	7216.25	7216.25	7216.25	7216.25	7216.25	7216.25
	451.49	7175.63	7175.63	7175.63	7175.63	7175.63	7175.63	7175.63
	451.39	7203.13	7203.13	7203.13	7203.13	7203.13	7203.13	7203.13
	451.29	7201.88	7201.88	7201.88	7201.88	7201.88	7201.88	7201.88
	451.19	7266.25	7266.25	7266.25	7266.25	7266.25	7266.25	7266.25
	451.09	7274.38	7274.38	7274.38	7274.38	7274.38	7274.38	7274.38
	450.99	7265.63	7265.63	7265.63	7265.63	7265.63	7265.63	7265.63
	450.89	7196.25	7196.25	7196.25	7196.25	7196.25	7196.25	7196.25

## Sheet: XPS - band offset
Data for Figure 3(a)
	XPS data - Thin SrTiO3/GaAs - Ti 3p+As 3d									XPS data - Thick SrTiO3/GaAs - Ti 3p+As 3d									XPS data - Thick SrTiO3/GaAs - VBE
	Raw data		Fit							Raw data		Fit							Raw data
	Binding Energy [eV]	Data [CPS]	Shirley Background	As 3d5/2	As 3d3/2	Ti 3p (Ti4+)	Ti 3p (Ti3+)	Envelope		Binding Energy [eV]	Data [CPS]	Shirley Background	Ti 3p (Ti4+)	Ti 3p (Ti3+)	As 3d5/2	As 3d3/2	Envelope		Binding Energy [eV]	Data [CPS]
	50.6633	579.167	579.167	579.167	579.167	579.167	579.167	579.167		50.1589	603.472	603.472	603.472	603.472	603.472	603.473	603.473		13.1589	15
	50.6133	599.306	599.306	599.306	599.306	599.306	599.306	599.306		50.1089	633.333	633.333	633.333	633.333	633.333	633.335	633.335		13.1339	12.2222
	50.5633	617.361	617.361	617.361	617.361	617.361	617.361	617.361		50.0589	613.889	613.889	613.889	613.889	613.889	613.891	613.891		13.1089	18.8889
	50.5133	604.861	604.861	604.861	604.861	604.861	604.861	604.861		50.0089	644.444	644.444	644.444	644.444	644.445	644.447	644.447		13.0839	25
	50.4633	577.083	577.083	577.083	577.083	577.083	577.083	577.083		49.9589	611.111	611.111	611.111	611.111	611.111	611.114	611.114		13.0589	11.1111
	50.4133	599.306	599.306	599.306	599.306	599.306	599.306	599.306		49.9089	618.75	618.75	618.75	618.75	618.75	618.753	618.753		13.0339	15.5556
	50.3633	607.639	607.639	607.639	607.639	607.639	607.639	607.639		49.8589	611.806	611.806	611.806	611.806	611.806	611.809	611.81		13.0089	17.7778
	50.3133	563.194	563.194	563.194	563.194	563.194	563.194	563.194		49.8089	595.833	595.833	595.833	595.833	595.834	595.838	595.838		12.9839	20.5556
	50.2633	568.75	568.75	568.75	568.75	568.75	568.75	568.75		49.7589	590.972	590.972	590.972	590.972	590.973	590.978	590.978		12.9589	16.1111
	50.2133	590.972	590.972	590.972	590.972	590.972	590.972	590.972		49.7089	571.528	571.528	571.528	571.528	571.528	571.535	571.535		12.9339	13.3333
	50.1633	604.167	604.167	604.167	604.167	604.167	604.167	604.167		49.6589	579.167	579.167	579.167	579.167	579.167	579.175	579.176		12.9089	12.7778
	50.1133	599.306	599.306	599.306	599.306	599.306	599.306	599.306		49.6089	577.083	577.083	577.083	577.083	577.084	577.093	577.094		12.8839	20
	50.0633	584.028	584.028	584.028	584.028	584.028	584.028	584.028		49.5589	591.667	591.667	591.667	591.667	591.668	591.679	591.68		12.8589	15
	50.0133	597.917	597.917	597.917	597.917	597.917	597.917	597.917		49.5089	575.694	575.694	575.694	575.694	575.696	575.709	575.711		12.8339	11.1111
	49.9633	597.222	597.222	597.222	597.222	597.222	597.222	597.222		49.4589	579.167	579.167	579.167	579.167	579.168	579.184	579.186		12.8089	15
	49.9133	581.944	581.944	581.944	581.944	581.944	581.944	581.944		49.4089	572.222	572.222	572.222	572.222	572.224	572.243	572.245		12.7839	14.4444
	49.8633	579.167	579.167	579.167	579.167	579.167	579.167	579.167		49.3589	559.722	559.722	559.722	559.722	559.725	559.747	559.75		12.7589	12.2222
	49.8133	597.222	597.222	597.222	597.222	597.222	597.222	597.222		49.3089	555.556	555.556	555.556	555.556	555.559	555.586	555.589		12.7339	13.3333
	49.7633	580.556	580.556	580.556	580.556	580.556	580.556	580.556		49.2589	592.361	592.361	592.361	592.361	592.365	592.397	592.401		12.7089	14.4444
	49.7133	550.694	550.694	550.694	550.694	550.694	550.694	550.694		49.2089	537.5	537.5	537.5	537.5	537.505	537.543	537.548		12.6839	13.8889
	49.6633	581.944	581.944	581.944	581.944	581.944	581.944	581.944		49.1589	563.194	563.194	563.194	563.194	563.2	563.245	563.251		12.6589	17.2222
	49.6133	555.556	555.556	555.556	555.556	555.556	555.556	555.556		49.1089	568.75	568.75	568.75	568.75	568.757	568.81	568.817		12.6339	10.5556
	49.5633	536.806	536.806	536.806	536.806	536.806	536.806	536.806		49.0589	525	525	525	525	525.009	525.071	525.08		12.6089	17.2222
	49.5133	569.444	569.444	569.444	569.444	569.444	569.444	569.444		49.0089	575	575	575	575	575.01	575.084	575.095		12.5839	21.6667
	49.4633	548.611	548.611	548.611	548.611	548.611	548.611	548.611		48.9589	549.306	549.306	549.306	549.306	549.318	549.405	549.417		12.5589	14.4444
	49.4133	545.833	545.833	545.833	545.833	545.833	545.833	545.833		48.9089	546.528	546.528	546.528	546.528	546.543	546.644	546.659		12.5339	16.1111
	49.3633	566.667	566.667	566.667	566.667	566.667	566.667	566.667		48.8589	525	525	525	525	525.018	525.137	525.155		12.5089	18.8889
	49.3133	547.917	547.917	547.917	547.917	547.917	547.917	547.917		48.8089	507.639	507.639	507.639	507.639	507.661	507.8	507.822		12.4839	21.6667
	49.2633	605.556	605.556	605.556	605.556	605.556	605.556	605.556		48.7589	518.75	518.75	518.75	518.75	518.776	518.938	518.964		12.4589	15
	49.2133	519.444	519.444	519.444	519.444	519.444	519.444	519.444		48.7089	520.139	520.139	520.139	520.139	520.171	520.359	520.39		12.4339	15.5556
	49.1633	512.5	512.5	512.5	512.5	512.5	512.5	512.5		48.6589	495.833	495.833	495.833	495.833	495.871	496.09	496.127		12.4089	15.5556
	49.1133	563.889	563.889	563.889	563.889	563.889	563.889	563.889		48.6089	498.611	498.611	498.611	498.611	498.656	498.909	498.955		12.3839	18.8889
	49.0633	530.556	530.556	530.556	530.556	530.556	530.556	530.556		48.5589	513.889	513.889	513.889	513.889	513.943	514.235	514.289		12.3589	21.6667
	49.0133	518.75	518.75	518.75	518.75	518.75	518.75	518.75		48.5089	497.222	497.222	497.222	497.222	497.286	497.623	497.688		12.3339	20
	48.9633	515.278	515.278	515.278	515.278	515.278	515.278	515.278		48.4589	525	525	525	525	525.076	525.464	525.54		12.3089	16.1111
	48.9133	531.944	531.944	531.944	531.944	531.944	531.944	531.944		48.4089	495.139	495.139	495.139	495.139	495.229	495.674	495.765		12.2839	16.1111
	48.8633	512.5	512.5	512.5	512.5	512.5	512.5	512.5		48.3589	495.833	495.833	495.833	495.833	495.94	496.451	496.558		12.2589	18.8889
	48.8133	512.5	512.5	512.5	512.5	512.5	512.5	512.5		48.3089	487.5	487.5	487.5	487.5	487.626	488.212	488.338		12.2339	12.7778
	48.7633	523.611	523.611	523.611	523.611	523.611	523.611	523.611		48.2589	495.833	495.833	495.833	495.833	495.982	496.652	496.8		12.2089	20
	48.7133	497.917	497.917	497.917	497.917	497.917	497.917	497.917		48.2089	513.889	513.889	513.889	513.889	514.064	514.828	515.002		12.1839	14.4444
	48.6633	538.889	538.889	538.889	538.889	538.889	538.889	538.889		48.1589	474.306	474.306	474.306	474.306	474.511	475.38	475.586		12.1589	16.6667
	48.6133	472.917	472.917	472.917	472.917	472.917	472.917	472.917		48.1089	500.694	500.694	500.694	500.694	500.935	501.922	502.163		12.1339	15
	48.5633	488.889	488.889	488.889	488.889	488.889	488.889	488.889		48.0589	501.389	501.389	501.389	501.389	501.671	502.789	503.071		12.1089	15
	48.5133	502.083	502.083	502.083	502.083	502.083	502.083	502.083		48.0089	464.583	464.583	464.583	464.583	464.913	466.176	466.506		12.0839	12.2222
	48.4633	511.806	511.806	511.806	511.806	511.806	511.806	511.806		47.9589	473.611	473.611	473.611	473.611	473.995	475.42	475.804		12.0589	10.5556
	48.4133	474.306	474.306	474.306	474.306	474.306	474.306	474.306		47.9089	518.75	518.75	518.75	518.75	519.197	520.8	521.247		12.0339	15
	48.3633	477.778	477.778	477.778	477.778	477.778	477.778	477.778		47.8589	472.917	472.917	472.917	472.917	473.436	475.237	475.757		12.0089	18.8889
	48.3133	457.639	457.639	457.639	457.639	457.639	457.639	457.639		47.8089	514.583	514.583	514.583	514.583	515.185	517.207	517.809		11.9839	17.7778
	48.2633	488.889	488.889	488.889	488.889	488.889	488.889	488.889		47.7589	466.667	466.667	466.667	466.667	467.362	469.626	470.322		11.9589	15
	48.2133	473.611	473.611	473.611	473.611	473.611	473.611	473.611		47.7089	469.444	469.444	469.444	469.444	470.248	472.777	473.58		11.9339	15.5556
	48.1633	479.861	479.861	479.861	479.861	479.861	479.861	479.861		47.6589	457.639	457.639	457.639	457.639	458.566	461.383	462.31		11.9089	18.8889
	48.1133	452.083	452.083	452.083	452.083	452.083	452.083	452.083		47.6089	455.556	455.556	455.556	455.556	456.623	459.754	460.821		11.8839	20
	48.0633	463.194	463.194	463.194	463.194	463.194	463.194	463.194		47.5589	464.583	464.583	464.583	464.583	465.811	469.281	470.508		11.8589	10
	48.0133	476.389	476.389	476.389	476.389	476.389	476.389	476.389		47.5089	453.472	453.472	453.472	453.472	454.88	458.718	460.126		11.8339	12.7778
	47.9633	490.972	490.972	490.972	490.972	490.972	490.972	490.972		47.4589	463.194	455.752	455.752	455.752	457.364	461.598	463.21		11.8089	18.8889
	47.9133	468.056	468.056	468.056	468.056	468.056	468.056	468.056		47.4089	450.694	455.729	455.729	455.729	457.571	462.23	464.072		11.7839	12.2222
	47.8633	445.139	445.139	445.139	445.139	445.139	445.139	445.139		47.3589	476.389	455.632	455.632	455.632	457.732	462.849	464.949		11.7589	13.8889
	47.8133	454.861	454.861	454.861	454.861	454.861	454.861	454.861		47.3089	475.694	455.539	455.539	455.539	457.928	463.54	465.929		11.7339	16.6667
	47.7633	459.722	459.722	459.722	459.722	459.722	459.722	459.722		47.2589	464.583	455.496	455.496	455.496	458.209	464.348	467.061		11.7089	12.7778
	47.7133	469.444	469.444	469.444	469.444	469.444	469.444	469.444		47.2089	464.583	455.454	455.454	455.454	458.529	465.226	468.301		11.6839	15
	47.6633	465.278	465.278	465.278	465.278	465.278	465.278	465.278		47.1589	478.472	455.346	455.346	455.346	458.827	466.111	469.592		11.6589	12.2222
	47.6133	491.667	491.667	491.667	491.667	491.667	491.667	491.667		47.1089	472.917	455.264	455.264	455.264	459.2	467.097	471.032		11.6339	14.4444
	47.5633	464.583	464.583	464.583	464.583	464.583	464.583	464.583		47.0589	485.417	455.123	455.123	455.123	459.563	468.102	472.542		11.6089	18.8889
	47.5133	450.694	450.694	450.694	450.694	450.694	450.694	450.694		47.0089	447.917	455.09	455.09	455.09	460.089	469.294	474.293		11.5839	11.1111
	47.4633	465.278	465.278	465.278	465.278	465.278	465.278	465.278		46.9589	475	454.997	454.997	454.997	460.613	470.509	476.125		11.5589	13.8889
	47.4133	492.361	492.361	492.361	492.361	492.361	492.361	492.361		46.9089	463.194	454.959	454.959	454.959	461.256	471.862	478.159		11.5339	13.8889
	47.3633	463.194	463.194	463.194	463.194	463.194	463.194	463.194		46.8589	501.389	454.742	454.742	454.742	461.788	473.121	480.167		11.5089	15
	47.3133	469.444	469.444	469.444	469.444	469.444	469.444	469.444		46.8089	435.417	454.652	454.652	454.652	462.521	474.599	482.467		11.4839	14.4444
	47.2633	453.472	453.472	453.472	453.472	453.472	453.472	453.472		46.7589	491.667	454.479	454.479	454.479	463.248	476.079	484.847		11.4589	12.2222
	47.2133	450.694	450.694	450.694	450.694	450.694	450.694	450.694		46.7089	483.333	454.345	454.345	454.345	464.096	477.68	487.431		11.4339	12.2222
	47.1633	422.917	422.917	422.917	422.917	422.917	422.917	422.917		46.6589	540.972	453.94	453.94	453.94	464.765	479.09	489.915		11.4089	12.2222
	47.1133	404.861	404.861	404.861	404.861	404.861	404.861	404.861		46.6089	499.306	453.728	453.728	453.728	465.73	480.769	492.771		11.3839	17.2222
	47.0633	436.806	436.806	436.806	436.806	436.806	436.806	436.806		46.5589	537.5	453.336	453.336	453.336	466.614	482.342	495.619		11.3589	16.1111
	47.0133	436.111	436.111	436.111	436.111	436.111	436.111	436.111		46.5089	505.556	453.093	453.093	453.093	467.75	484.128	498.786		11.3339	13.3333
	46.9633	420.833	420.833	420.833	420.833	420.833	420.833	420.833		46.4589	515.972	452.799	452.799	452.799	468.946	485.924	502.071		11.3089	17.2222
	46.9133	405.556	405.556	405.556	405.556	405.556	405.556	405.556		46.4089	498.611	452.585	452.585	452.585	470.333	487.853	505.602		11.2839	15
	46.8633	427.778	427.778	427.778	427.778	427.778	427.778	427.778		46.3589	529.861	452.224	452.224	452.224	471.691	489.679	509.147		11.2589	8.88889
	46.8133	443.75	443.75	443.75	443.75	443.75	443.75	443.75		46.3089	546.528	451.783	451.783	451.783	473.089	491.46	512.767		11.2339	8.88889
	46.7633	391.667	391.667	391.667	391.667	391.667	391.667	391.667		46.2589	511.111	451.506	451.506	451.506	474.774	493.427	516.695		11.2089	16.1111
	46.7133	412.5	412.5	412.5	412.5	412.5	412.5	412.5		46.2089	536.111	451.11	451.11	451.11	476.465	495.283	520.638		11.1839	13.8889
	46.6633	440.972	440.972	440.972	440.972	440.972	440.972	440.972		46.1589	518.056	450.798	450.798	450.798	478.366	497.215	524.783		11.1589	10.5556
	46.6133	465.972	465.972	465.972	465.972	465.972	465.972	465.972		46.1089	533.333	450.412	450.412	450.412	480.331	499.054	528.973		11.1339	15.5556
	46.5633	401.389	401.389	401.389	401.389	401.389	401.389	401.389		46.0589	538.194	450.002	450.002	450.002	482.401	500.832	533.231		11.1089	16.6667
	46.5133	446.528	446.528	446.528	446.528	446.528	446.528	446.528		46.0089	533.333	449.612	449.612	449.612	484.615	502.579	537.581		11.0839	15
	46.4633	431.25	431.25	431.25	431.25	431.25	431.25	431.25		45.9589	550.694	449.14	449.14	449.14	486.865	504.174	541.9		11.0589	11.1111
	46.4133	424.306	424.306	424.306	424.306	424.306	424.306	424.306		45.9089	554.861	448.646	448.646	448.646	489.209	505.664	546.226		11.0339	13.3333
	46.3633	439.583	439.583	439.583	439.583	439.583	439.583	439.583		45.8589	547.222	448.186	448.186	448.186	491.693	507.085	550.593		11.0089	16.1111
	46.3133	431.944	431.944	431.944	431.944	431.944	431.944	431.944		45.8089	549.306	447.713	447.713	447.713	494.266	508.377	554.929		10.9839	14.4444
	46.2633	434.028	434.028	434.028	434.028	434.028	434.028	434.028		45.7589	568.056	447.151	447.151	447.151	496.839	509.427	559.115		10.9589	11.6667
	46.2133	423.611	423.611	423.611	423.611	423.611	423.611	423.611		45.7089	558.333	446.631	446.631	446.631	499.534	510.366	563.269		10.9339	13.3333
	46.1633	422.222	422.222	422.222	422.222	422.222	422.222	422.222		45.6589	553.472	446.132	446.132	446.132	502.315	511.159	567.342		10.9089	22.2222
	46.1133	422.917	422.917	422.917	422.917	422.917	422.917	422.917		45.6089	561.111	445.595	445.595	445.595	505.111	511.734	571.25		10.8839	11.6667
	46.0633	400	400	400	400	400	400	400		45.5589	571.528	445.006	445.006	445.006	507.889	512.067	574.949		10.8589	12.7778
	46.0133	420.833	420.833	420.833	420.833	420.833	420.833	420.833		45.5089	555.556	444.49	444.49	444.49	510.749	512.271	578.53		10.8339	14.4444
	45.9633	375	375	375	375	375	375	375		45.4589	559.722	443.952	443.952	443.952	513.578	512.246	581.873		10.8089	16.6667
	45.9133	431.25	431.25	431.25	431.25	431.25	431.25	431.25		45.4089	577.083	443.329	443.329	443.329	516.292	511.924	584.887		10.7839	16.6667
	45.8633	408.333	408.333	408.333	408.333	408.333	408.333	408.333		45.3589	586.111	442.662	442.662	442.662	518.907	511.341	587.586		10.7589	7.77778
	45.8133	397.917	397.917	397.917	397.917	397.917	397.917	397.917		45.3089	575.694	442.041	442.041	442.041	521.49	510.586	590.035		10.7339	14.4444
	45.7633	404.861	404.861	404.861	404.861	404.861	404.861	404.861		45.2589	588.889	441.355	441.355	441.355	523.906	509.536	592.087		10.7089	22.2222
	45.7133	420.139	420.139	420.139	420.139	420.139	420.139	420.139		45.2089	572.917	440.74	440.74	440.74	526.266	508.334	593.86		10.6839	16.1111
	45.6633	426.389	426.389	426.389	426.389	426.389	426.389	426.389		45.1589	579.167	440.093	440.093	440.093	528.442	506.894	595.243		10.6589	11.1111
	45.6133	398.611	398.611	398.611	398.611	398.611	398.611	398.611		45.1089	610.417	439.297	439.297	439.297	530.292	505.109	596.104		10.6339	11.6667
	45.5633	423.611	423.611	423.611	423.611	423.611	423.611	423.611		45.0589	600	438.546	438.546	438.546	531.96	503.182	596.596		10.6089	16.1111
	45.5133	397.917	397.917	397.917	397.917	397.917	397.917	397.917		45.0089	609.722	437.746	437.746	437.746	533.349	501.032	596.634		10.5839	16.6667
	45.4633	393.75	393.75	393.75	393.75	393.75	393.75	393.75		44.9589	573.611	437.112	437.112	437.112	534.652	498.885	596.425		10.5589	15
	45.4133	414.583	414.583	414.583	414.583	414.583	414.583	414.583		44.9089	618.75	436.263	436.263	436.263	535.471	496.376	595.585		10.5339	12.7778
	45.3633	429.861	429.861	429.861	429.861	429.861	429.861	429.861		44.8589	601.389	435.491	435.491	435.491	536.081	493.814	594.404		10.5089	17.2222
	45.3133	387.5	387.5	387.5	387.5	387.5	387.5	387.5		44.8089	602.083	434.713	434.713	434.713	536.385	491.128	592.8		10.4839	13.8889
	45.2633	390.278	390.278	390.278	390.278	390.278	390.278	390.278		44.7589	554.861	434.152	434.152	434.152	536.593	488.56	591.001		10.4589	15.5556
	45.2133	402.778	402.778	402.778	402.778	402.778	402.778	402.778		44.7089	588.194	433.432	433.432	433.432	536.324	485.744	588.636		10.4339	13.3333
	45.1633	393.75	393.75	393.75	393.75	393.75	393.75	393.75		44.6589	581.944	432.738	432.738	432.738	535.756	482.892	585.91		10.4089	20
	45.1133	388.194	388.194	388.194	388.194	388.194	388.194	388.194		44.6089	629.861	431.817	431.817	431.817	534.634	479.768	582.585		10.3839	15.5556
	45.0633	405.556	405.556	405.556	405.556	405.556	405.556	405.556		44.5589	579.167	431.128	431.128	431.128	533.4	476.846	579.118		10.3589	13.3333
	45.0133	418.75	418.75	418.75	418.75	418.75	418.75	418.75		44.5089	585.417	430.407	430.407	430.407	531.798	473.877	575.268		10.3339	12.2222
	44.9633	402.778	402.778	402.778	402.778	402.778	402.778	402.778		44.4589	593.75	429.644	429.644	429.644	529.846	470.865	571.067		10.3089	24.4444
	44.9133	434.028	434.028	434.028	434.028	434.028	434.028	434.028		44.4089	587.5	428.907	428.907	428.907	527.624	467.891	566.608		10.2839	15
	44.8633	396.528	396.528	396.528	396.528	396.528	396.528	396.528		44.3589	556.25	428.312	428.312	428.312	525.265	465.083	562.037		10.2589	12.2222
	44.8133	415.278	415.278	415.278	415.278	415.278	415.278	415.278		44.3089	559.722	427.698	427.698	427.698	522.625	462.291	557.219		10.2339	12.2222
	44.7633	412.5	412.5	412.5	412.5	412.5	412.5	412.5		44.2589	556.25	427.097	427.097	427.097	519.756	459.559	552.218		10.2089	15.5556
	44.7133	403.472	403.472	403.472	403.472	403.472	403.472	403.472		44.2089	547.917	426.532	426.532	426.532	516.703	456.921	547.091		10.1839	11.1111
	44.6633	399.306	399.306	399.306	399.306	399.306	399.306	399.306		44.1589	558.333	425.916	425.916	425.916	513.4	454.297	541.78		10.1589	11.6667
	44.6133	433.333	433.333	433.333	433.333	433.333	433.333	433.333		44.1089	561.111	425.285	425.285	425.285	509.908	451.726	536.349		10.1339	12.7778
	44.5633	406.25	406.25	406.25	406.25	406.25	406.25	406.25		44.0589	523.611	424.825	424.825	424.825	506.437	449.401	531.013		10.1089	16.6667
	44.5133	399.306	399.306	399.306	399.306	399.306	399.306	399.306		44.0089	550	424.24	424.24	424.24	502.708	447.029	525.497		10.0839	10.5556
	44.4633	421.528	413.404	413.404	413.404	413.404	413.404	413.404		43.9589	523.611	423.776	423.776	423.776	499.008	444.857	520.089		10.0589	11.6667
	44.4133	419.444	413.388	413.388	413.388	413.388	413.388	413.388		43.9089	543.75	423.216	423.216	423.216	495.142	442.673	514.599		10.0339	8.88889
	44.3633	395.139	413.34	413.34	413.34	413.34	413.34	413.34		43.8589	493.75	422.886	422.886	422.886	491.463	440.803	509.38		10.0089	18.3333
	44.3133	379.861	413.251	413.251	413.251	413.251	413.251	413.251		43.8089	527.083	422.399	422.399	422.399	487.604	438.86	504.065		9.9839	16.1111
	44.2633	406.25	413.232	413.232	413.232	413.232	413.232	413.232		43.7589	493.056	422.069	422.069	422.069	483.9	437.158	498.99		9.9589	13.3333
	44.2133	429.167	413.19	413.19	413.19	413.19	413.19	413.19		43.7089	523.611	421.595	421.595	421.595	480.071	435.398	493.874		9.9339	13.3333
	44.1633	426.389	413.154	413.154	413.154	413.154	413.154	413.154		43.6589	498.611	421.235	421.235	421.235	476.392	433.84	488.997		9.9089	12.7778
	44.1133	438.889	413.085	413.085	413.085	413.085	413.086	413.086		43.6089	472.917	420.993	420.993	420.993	472.884	432.481	484.372		9.8839	12.2222
	44.0633	431.25	413.037	413.037	413.037	413.037	413.037	413.037		43.5589	479.861	420.718	420.718	420.718	469.411	431.164	479.857		9.8589	13.8889
	44.0133	403.472	413.012	413.012	413.012	413.012	413.012	413.012		43.5089	463.889	420.516	420.517	420.516	466.099	429.996	475.578		9.8339	12.7778
	43.9633	393.75	412.96	412.96	412.96	412.96	412.961	412.961		43.4589	487.5	420.203	420.204	420.203	462.774	428.787	471.357		9.8089	15
	43.9133	420.833	412.939	412.939	412.939	412.939	412.941	412.941		43.4089	451.389	420.058	420.058	420.058	459.719	427.814	467.475		9.7839	12.7778
	43.8633	423.611	412.911	412.911	412.911	412.911	412.913	412.913		43.3589	461.806	419.863	419.863	419.863	456.726	426.856	463.72		9.7589	10
	43.8133	434.722	412.853	412.853	412.853	412.853	412.855	412.855		43.3089	431.25	419.809	419.81	419.809	453.992	426.102	460.285		9.7339	7.77778
	43.7633	420.139	412.833	412.833	412.833	412.833	412.837	412.837		43.2589	437.5	419.727	419.728	419.727	451.349	425.377	457		9.7089	17.2222
	43.7133	395.833	412.788	412.788	412.788	412.788	412.794	412.794		43.2089	441.667	419.624	419.625	419.624	448.81	424.687	453.874		9.6839	15
	43.6633	410.417	412.782	412.782	412.782	412.782	412.791	412.791		43.1589	478.472	419.349	419.351	419.349	446.225	423.881	450.758		9.6589	8.33333
	43.6133	411.806	412.779	412.779	412.779	412.779	412.792	412.792		43.1089	435.417	419.274	419.276	419.274	443.966	423.323	448.016		9.6339	11.6667
	43.5633	417.361	412.767	412.767	412.767	412.767	412.786	412.786		43.0589	445.833	419.15	419.152	419.15	441.784	422.76	445.396		9.6089	17.7778
	43.5133	429.167	412.723	412.723	412.723	412.723	412.75	412.75		43.0089	477.778	418.876	418.879	418.876	439.581	422.089	442.796		9.5839	12.7778
	43.4633	424.306	412.692	412.692	412.692	412.692	412.731	412.731		42.9589	453.472	418.715	418.718	418.715	437.623	421.567	440.479		9.5589	15
	43.4133	420.833	412.67	412.67	412.67	412.671	412.725	412.726		42.9089	429.861	418.662	418.666	418.662	435.893	421.191	438.426		9.5339	8.88889
	43.3633	424.306	412.639	412.639	412.639	412.64	412.717	412.718		42.8589	464.583	418.448	418.453	418.448	434.117	420.684	436.358		9.5089	18.3333
	43.3133	389.583	412.578	412.578	412.578	412.579	412.687	412.688		42.8089	431.944	418.385	418.391	418.385	432.603	420.358	434.583		9.4839	15
	43.2633	438.889	412.508	412.508	412.508	412.509	412.658	412.66		42.7589	439.583	418.286	418.293	418.286	431.161	420.024	432.907		9.4589	11.1111
	43.2133	436.111	412.445	412.445	412.445	412.446	412.652	412.654		42.7089	431.944	418.222	418.231	418.222	429.856	419.75	431.393		9.4339	11.6667
	43.1633	390.278	412.386	412.386	412.386	412.388	412.669	412.672		42.6589	459.028	418.031	418.043	418.031	428.522	419.373	429.875		9.4089	12.7778
	43.1133	432.639	412.332	412.332	412.332	412.336	412.715	412.72		42.6089	405.556	417.974	417.988	417.974	427.413	419.15	428.604		9.3839	16.1111
	43.0633	425.694	412.296	412.296	412.296	412.302	412.813	412.819		42.5589	450.694	417.821	417.838	417.821	426.296	418.85	427.344		9.3589	9.44444
	43.0133	398.611	412.259	412.26	412.259	412.269	412.951	412.96		42.5089	437.5	417.729	417.75	417.729	425.323	418.628	426.244		9.3339	13.3333
	42.9633	418.056	412.244	412.245	412.244	412.257	413.16	413.174		42.4589	386.111	417.582	417.609	417.582	424.38	418.366	425.191		9.3089	13.8889
	42.9133	429.167	412.199	412.2	412.199	412.218	413.404	413.424		42.4089	413.889	417.565	417.598	417.565	423.639	418.247	424.353		9.2839	17.2222
	42.8633	412.5	412.198	412.199	412.198	412.227	413.77	413.8		42.3589	436.806	417.475	417.515	417.475	422.891	418.068	423.523		9.2589	13.3333
	42.8133	406.25	412.182	412.184	412.182	412.223	414.224	414.266		42.3089	428.472	417.424	417.473	417.424	422.243	417.937	422.805		9.2339	10.5556
	42.7633	429.167	412.137	412.139	412.137	412.195	414.766	414.826		42.2589	427.778	417.376	417.435	417.376	421.655	417.819	422.158		9.2089	15
	42.7133	407.639	412.125	412.127	412.125	412.208	415.483	415.568		42.2089	443.75	417.252	417.324	417.252	421.045	417.635	421.5		9.1839	15
	42.6633	407.639	412.113	412.116	412.113	412.23	416.367	416.487		42.1589	456.944	417.067	417.154	417.067	420.421	417.396	420.838		9.1589	8.88889
	42.6133	399.306	412.079	412.082	412.079	412.242	417.426	417.592		42.1089	420.139	417.052	417.159	417.052	420.013	417.336	420.403		9.1339	12.2222
	42.5633	415.972	412.068	412.073	412.068	412.295	418.743	418.974		42.0589	404.167	416.993	417.121	416.993	419.601	417.237	419.973		9.1089	23.3333
	42.5133	379.167	411.981	411.987	411.981	412.292	420.25	420.567		42.0089	434.722	416.91	417.065	416.91	419.202	417.119	419.567		9.0839	14.4444
	42.4633	432.639	411.926	411.933	411.926	412.35	422.084	422.515		41.9589	419.444	416.898	417.085	416.898	418.91	417.077	419.277		9.0589	16.6667
	42.4133	400.694	411.896	411.905	411.896	412.471	424.27	424.854		41.9089	396.528	396.528	396.753	396.528	398.293	396.681	398.671		9.0339	14.4444
	42.3633	401.389	411.868	411.879	411.868	412.644	426.812	427.598		41.8589	402.778	402.778	403.048	402.778	404.322	402.908	404.723		9.0089	14.4444
	42.3133	419.444	411.848	411.861	411.848	412.885	429.744	430.795		41.8089	412.5	412.5	412.824	412.5	413.849	412.611	414.284		8.9839	16.6667
	42.2633	445.139	411.759	411.776	411.759	413.133	433.023	434.414		41.7589	413.889	411.336	411.722	411.336	412.512	411.43	412.993		8.9589	9.44444
	42.2133	415.278	411.749	411.77	411.749	413.557	436.783	438.611		41.7089	407.639	411.326	411.787	411.326	412.349	411.406	412.89		8.9339	13.8889
	42.1633	420.833	411.725	411.751	411.725	414.084	440.922	443.306		41.6589	408.333	411.318	411.869	411.318	412.206	411.385	412.825		8.9089	15.5556
	42.1133	433.333	411.668	411.699	411.668	414.73	445.396	448.49		41.6089	438.889	411.244	411.9	411.244	412.013	411.301	412.727		8.8839	18.3333
	42.0633	481.25	411.482	411.521	411.482	415.425	450.067	454.05		41.5589	428.472	411.197	411.978	411.197	411.863	411.245	412.692		8.8589	13.8889
	42.0133	464.583	411.34	411.388	411.34	416.377	455.05	460.135		41.5089	418.75	411.177	412.103	411.177	411.751	411.218	412.718		8.8339	13.8889
	41.9633	485.417	411.142	411.201	411.142	417.524	460.142	466.583		41.4589	391.667	411.125	412.222	411.125	411.619	411.159	412.75		8.8089	20.5556
	41.9133	489.583	410.932	411.005	410.932	418.952	465.271	473.363		41.4089	449.306	411.022	412.318	411.022	411.448	411.051	412.772		8.7839	18.3333
	41.8633	509.722	410.668	410.757	410.668	420.68	470.262	480.361		41.3589	435.417	410.956	412.484	410.956	411.322	410.98	412.874		8.7589	22.2222
	41.8133	481.944	410.478	410.585	410.478	422.881	475.096	487.607		41.3089	401.389	410.931	412.727	410.931	411.245	410.951	413.061		8.7339	11.1111
	41.7633	480.556	410.291	410.421	410.291	425.528	479.537	494.905		41.2589	423.611	410.897	413.006	410.897	411.166	410.913	413.292		8.7089	20
	41.7133	474.306	410.12	410.278	410.12	428.68	483.411	502.13		41.2089	410.417	410.895	413.374	410.895	411.125	410.909	413.618		8.6839	16.1111
	41.6633	530.556	409.798	409.99	409.798	432.214	486.419	509.027		41.1589	427.083	410.852	413.759	410.852	411.048	410.863	413.966		8.6589	16.1111
	41.6133	509.028	409.533	409.765	409.533	436.377	488.638	515.715		41.1089	417.361	410.834	414.236	410.834	411.001	410.844	414.412		8.6339	15.5556
	41.5633	509.722	409.265	409.545	409.265	441.161	489.907	522.083		41.0589	411.111	410.834	414.805	410.834	410.975	410.842	414.955		8.6089	17.2222
	41.5133	513.194	408.987	409.324	408.987	446.538	490.154	528.041		41.0089	411.806	410.831	415.459	410.831	410.951	410.838	415.585		8.5839	18.3333
	41.4633	551.389	408.607	409.012	408.607	452.402	489.214	533.414		40.9589	436.111	410.763	416.144	410.763	410.864	410.768	416.25		8.5589	16.6667
	41.4133	531.944	408.278	408.762	408.278	458.87	487.304	538.381		40.9089	451.389	410.654	416.897	410.654	410.739	410.658	416.987		8.5339	17.2222
	41.3633	538.889	407.929	408.509	407.929	465.806	484.431	542.889		40.8589	430.556	410.6	417.829	410.6	410.672	410.604	417.905		8.5089	23.3333
	41.3133	548.611	407.553	408.247	407.553	473.118	480.691	546.95		40.8089	418.75	410.578	418.937	410.578	410.639	410.581	419.001		8.4839	17.7778
	41.2633	572.917	407.111	407.94	407.111	480.611	476.177	550.505		40.7589	467.361	410.426	420.091	410.426	410.477	410.428	420.144		8.4589	20.5556
	41.2133	585.417	406.635	407.622	406.635	488.142	471.062	553.557		40.7089	431.944	410.368	421.52	410.368	410.411	410.37	421.565		8.4339	20
	41.1633	548.611	406.255	407.429	406.255	495.646	465.643	556.207		40.6589	438.889	410.291	423.132	410.291	410.327	410.293	423.17		8.4089	17.2222
	41.1133	585.417	405.777	407.168	405.777	502.703	459.902	558.22		40.6089	424.306	410.253	425.009	410.253	410.283	410.255	425.041		8.3839	19.4444
	41.0633	568.75	405.341	406.988	405.341	509.21	454.128	559.644		40.5589	472.917	410.085	427.006	410.085	410.11	410.086	427.032		8.3589	21.6667
	41.0133	568.056	404.907	406.852	404.907	514.844	448.409	560.291		40.5089	431.25	410.028	429.393	410.028	410.049	410.029	429.414		8.3339	17.7778
	40.9633	568.75	404.469	406.761	404.469	519.4	442.853	560.077		40.4589	470.139	409.866	431.982	409.866	409.883	409.867	432.001		8.3089	20
	40.9133	546.528	404.089	406.785	404.089	522.747	437.627	558.981		40.4089	442.361	409.779	434.987	409.779	409.793	409.779	435.002		8.2839	20.5556
	40.8633	518.75	403.783	406.948	403.783	524.746	432.805	556.932		40.3589	454.167	409.659	438.349	409.66	409.671	409.66	438.362		8.2589	25.5556
	40.8133	545.833	403.403	407.11	403.404	525.153	428.279	553.735		40.3089	490.972	409.44	442.078	409.441	409.45	409.441	442.089		8.2339	21.1111
	40.7633	552.083	403.006	407.339	403.006	523.917	424.13	549.374		40.2589	475.694	409.262	446.315	409.263	409.27	409.263	446.324		8.2089	24.4444
	40.7133	545.139	402.627	407.681	402.627	521.166	420.401	543.994		40.2089	491.667	409.041	451.02	409.041	409.047	409.041	451.027		8.1839	25.5556
	40.6633	543.056	402.251	408.139	402.252	517.004	417.082	537.722		40.1589	492.361	408.816	456.28	408.817	408.822	408.817	456.286		8.1589	21.6667
	40.6133	545.833	401.868	408.719	401.868	511.575	414.144	530.703		40.1089	500	408.571	462.127	408.572	408.576	408.571	462.133		8.1339	25
	40.5633	542.361	401.492	409.449	401.493	505.091	411.569	523.125		40.0589	530.556	408.243	468.552	408.244	408.247	408.243	468.557		8.1089	26.6667
	40.5133	506.944	401.211	410.432	401.211	497.851	409.412	515.274		40.0089	522.222	407.936	475.714	407.938	407.939	407.936	475.719		8.0839	25
	40.4633	511.806	400.915	411.579	400.916	489.997	407.534	507.28		39.9589	520.139	407.634	483.654	407.636	407.637	407.635	483.659		8.0589	26.6667
	40.4133	493.75	400.667	412.975	400.668	481.855	405.964	499.46		39.9089	545.833	407.263	492.395	407.265	407.265	407.263	492.399		8.0339	22.2222
	40.3633	523.611	400.339	414.514	400.339	473.519	404.553	491.908		39.8589	552.083	406.873	502.121	406.876	406.875	406.873	502.126		8.0089	30.5556
	40.3133	499.306	400.074	416.367	400.075	465.328	403.4	484.947		39.8089	565.278	406.447	512.793	406.45	406.448	406.447	512.798		7.9839	28.3333
	40.2633	519.444	399.755	418.443	399.756	457.332	402.359	478.623		39.7589	586.806	405.962	524.456	405.966	405.963	405.962	524.461		7.9589	33.8889
	40.2133	480.556	399.54	420.93	399.541	449.847	401.561	473.26		39.7089	557.639	405.554	537.312	405.559	405.555	405.554	537.318		7.9339	31.6667
	40.1633	483.333	399.316	423.75	399.317	442.848	400.872	468.841		39.6589	609.722	405.005	551.213	405.011	405.005	405.005	551.22		7.9089	32.2222
	40.1133	488.889	399.076	426.931	399.078	436.39	400.268	465.438		39.6089	615.972	404.437	566.349	404.444	404.438	404.437	566.357		7.8839	28.8889
	40.0633	478.472	398.864	430.553	398.866	430.55	399.77	463.147		39.5589	627.083	403.838	582.774	403.847	403.839	403.838	582.783		7.8589	33.8889
	40.0133	474.306	398.663	434.639	398.665	425.324	399.346	461.986		39.5089	622.222	403.251	600.598	403.261	403.251	403.251	600.609		7.8339	36.1111
	39.9633	534.028	398.301	439.062	398.304	420.546	398.812	461.821		39.4589	693.056	402.471	619.75	402.484	402.471	402.471	619.763		7.8089	28.8889
	39.9133	532.639	397.942	444.073	397.946	416.357	398.321	462.871		39.4089	704.861	401.658	640.545	401.673	401.658	401.658	640.56		7.7839	30
	39.8633	535.417	397.575	449.678	397.579	412.69	397.854	465.077		39.3589	647.222	400.997	663.079	401.015	400.997	400.997	663.097		7.7589	36.1111
	39.8133	514.583	397.262	455.988	397.268	409.564	397.467	468.499		39.3089	689.583	400.221	687.133	400.242	400.221	400.221	687.155		7.7339	36.6667
	39.7633	501.389	396.984	463.033	396.991	406.912	397.133	473.115		39.2589	760.417	399.252	712.673	399.278	399.252	399.252	712.699		7.7089	45
	39.7133	494.444	396.724	470.851	396.731	404.668	396.831	478.911		39.2089	793.056	398.192	739.833	398.223	398.192	398.192	739.864		7.6839	43.3333
	39.6633	522.917	396.387	479.404	396.396	402.707	396.463	485.811		39.1589	764.583	397.207	768.803	397.244	397.207	397.207	768.84		7.6589	35
	39.6133	548.611	395.98	488.755	395.991	400.968	396.034	493.809		39.1089	765.972	396.215	799.517	396.259	396.215	396.215	799.561		7.6339	37.2222
	39.5633	497.917	395.708	499.166	395.721	399.613	395.746	503.123		39.0589	858.333	394.971	831.731	395.023	394.971	394.971	831.783		7.6089	43.8889
	39.5133	528.472	395.353	510.477	395.369	398.385	395.38	513.552		39.0089	861.111	393.717	865.756	393.779	393.717	393.717	865.818		7.5839	46.1111
	39.4633	539.583	394.968	522.796	394.986	397.303	394.986	525.168		38.9589	892.361	392.376	901.559	392.449	392.376	392.376	901.631		7.5589	34.4444
	39.4133	543.056	394.572	536.198	394.594	396.359	394.585	538.02		38.9089	918.75	390.96	938.933	391.046	390.96	390.96	939.018		7.5339	37.7778
	39.3633	565.278	394.116	550.687	394.142	395.475	394.125	552.081		38.8589	967.361	389.409	977.747	389.51	389.409	389.409	977.848		7.5089	41.6667
	39.3133	575	393.633	566.346	393.664	394.658	393.639	567.408		38.8089	997.917	387.772	1017.96	387.891	387.772	387.772	1018.08		7.4839	42.7778
	39.2633	636.806	392.983	583.082	393.02	393.75	392.987	583.89		38.7589	1007.64	386.105	1059.51	386.244	386.105	386.105	1059.65		7.4589	42.2222
	39.2133	643.75	392.313	601.13	392.357	392.882	392.316	601.745		38.7089	1099.31	384.186	1102.05	384.35	384.186	384.186	1102.22		7.4339	41.6667
	39.1633	650	391.625	620.539	391.676	392.043	391.626	621.011		38.6589	1103.47	382.251	1145.67	382.442	382.251	382.251	1145.86		7.4089	42.2222
	39.1133	692.361	390.821	641.181	390.882	391.128	390.822	641.55		38.6089	1105.56	380.306	1190.17	380.528	380.306	380.306	1190.4		7.3839	46.6667
	39.0633	690.278	390.021	663.19	390.092	390.244	390.022	663.485		38.5589	1228.47	378.024	1235.08	378.283	378.024	378.024	1235.34		7.3589	55.5556
	39.0133	722.917	389.132	686.477	389.215	389.293	389.132	686.721		38.5089	1245.14	375.691	1280.4	375.994	375.691	375.691	1280.71		7.3339	48.3333
	38.9633	736.111	388.205	711.086	388.302	388.32	388.205	711.299		38.4589	1298.61	373.208	1325.73	373.56	373.208	373.208	1326.08		7.3089	36.1111
	38.9133	771.528	387.181	736.938	387.295	387.262	387.181	737.134		38.4089	1324.31	370.65	1370.86	371.057	370.65	370.65	1371.27		7.2839	47.7778
	38.8633	780.556	386.13	764.066	386.263	386.187	386.13	764.257		38.3589	1393.06	367.9	1415.39	368.371	367.9	367.9	1415.86		7.2589	50.5556
	38.8133	789.583	385.052	792.419	385.207	385.092	385.052	792.614		38.3089	1476.39	364.918	1458.96	365.462	364.918	364.918	1459.5		7.2339	45
	38.7633	769.444	384.025	822.003	384.205	384.053	384.025	822.212		38.2589	1506.94	361.845	1501.41	362.473	361.845	361.845	1502.03		7.2089	50
	38.7133	859.722	382.754	852.438	382.963	382.773	382.754	852.667		38.2089	1520.14	358.729	1542.44	359.453	358.729	358.729	1543.17		7.1839	46.1111
	38.6633	870.139	381.452	883.827	381.694	381.465	381.452	884.083		38.1589	1565.97	355.482	1581.65	356.315	355.482	355.482	1582.48		7.1589	46.1111
	38.6133	904.861	380.053	915.98	380.334	380.062	380.053	916.269		38.1089	1627.78	352.059	1618.5	353.017	352.059	352.059	1619.46		7.1339	43.3333
	38.5633	915.278	378.623	948.812	378.948	378.63	378.623	949.143		38.0589	1643.75	348.584	1652.65	349.682	348.584	348.584	1653.74		7.1089	41.6667
	38.5133	961.111	377.067	982.063	377.442	377.071	377.067	982.441		38.0089	1618.06	345.169	1684.05	346.425	345.169	345.169	1685.3		7.0839	50
	38.4633	984.028	375.446	1015.61	375.877	375.448	375.446	1016.04		37.9589	1737.5	341.424	1712.01	342.858	341.424	341.424	1713.44		7.0589	55
	38.4133	1040.28	373.669	1049.11	374.166	373.671	373.669	1049.61		37.9089	1722.92	337.707	1736.6	339.341	337.707	337.707	1738.24		7.0339	51.1111
	38.3633	1038.89	371.892	1082.49	372.461	371.893	371.892	1083.06		37.8589	1803.47	333.764	1757.31	335.625	333.764	333.764	1759.17		7.0089	59.4444
	38.3133	1064.58	370.042	1115.42	370.693	370.042	370.042	1116.07		37.8089	1784.72	329.861	1774.16	331.978	329.861	329.861	1776.28		6.9839	45.5556
	38.2633	1142.36	367.978	1147.51	368.723	367.979	367.978	1148.25		37.7589	1875.69	325.703	1786.66	328.106	325.703	325.703	1789.07		6.9589	48.3333
	38.2133	1182.64	365.802	1178.59	366.652	365.802	365.802	1179.44		37.7089	1850	321.602	1794.95	324.326	321.602	321.602	1797.68		6.9339	50
	38.1633	1168.06	363.658	1208.52	364.628	363.659	363.658	1209.49		37.6589	1754.86	317.746	1798.82	320.827	317.746	317.746	1801.9		6.9089	56.6667
	38.1133	1224.31	361.359	1236.84	362.463	361.359	361.359	1237.94		37.6089	1874.31	313.559	1797.49	317.036	313.559	313.559	1800.97		6.8839	45
	38.0633	1326.39	358.781	1263.14	360.036	358.781	358.781	1264.39		37.5589	1886.81	309.327	1791.59	313.243	309.327	309.327	1795.51		6.8589	54.4444
	38.0133	1248.61	356.404	1287.62	357.827	356.404	356.404	1289.04		37.5089	1813.19	305.281	1781.38	309.686	305.281	305.281	1785.79		6.8339	51.6667
	37.9633	1345.83	353.76	1309.56	355.371	353.76	353.76	1311.17		37.4589	1777.78	301.32	1766.82	306.273	301.32	301.32	1771.77		6.8089	50
	37.9133	1328.47	351.156	1329	352.975	351.156	351.156	1330.82		37.4089	1768.06	297.374	1747.95	302.932	297.374	297.374	1753.51		6.7839	56.1111
	37.8633	1363.19	348.452	1345.58	350.503	348.452	348.452	1347.63		37.3589	1727.78	293.526	1725	299.749	293.526	293.526	1731.22		6.7589	57.7778
	37.8133	1379.17	345.699	1359.14	348.01	345.699	345.699	1361.45		37.3089	1689.58	289.771	1698.14	296.725	289.771	289.771	1705.09		6.7339	52.7778
	37.7633	1355.56	343.001	1369.44	345.601	343.001	343.001	1372.04		37.2589	1725.69	285.908	1667.39	293.664	285.908	285.908	1675.15		6.7089	49.4444
	37.7133	1362.5	340.277	1376.28	343.197	340.277	340.277	1379.2		37.2089	1663.19	282.203	1633.07	290.836	282.203	282.203	1641.7		6.6839	60
	37.6633	1427.78	337.371	1379.51	340.643	337.371	337.371	1382.78		37.1589	1579.17	278.714	1595.53	288.306	278.714	278.714	1605.12		6.6589	52.7778
	37.6133	1437.5	334.432	1379.2	338.091	334.432	334.432	1382.86		37.1089	1570.83	275.238	1555.16	285.89	275.238	275.238	1565.82		6.6339	68.8889
	37.5633	1367.36	331.673	1375.55	335.756	331.673	331.673	1379.63		37.0589	1527.08	271.87	1512.38	283.676	271.87	271.87	1524.18		6.6089	55
	37.5133	1381.25	328.869	1368.34	333.417	328.869	328.869	1372.89		37.0089	1484.72	268.608	1467.5	281.666	268.608	268.608	1480.56		6.5839	71.1111
	37.4633	1343.75	326.157	1357.76	331.218	326.157	326.157	1362.82		36.9589	1490.97	265.319	1420.74	279.734	265.319	265.319	1435.15		6.5589	51.1111
	37.4133	1384.03	323.331	1343.69	328.955	323.331	323.331	1349.31		36.9089	1338.19	262.433	1372.85	278.312	262.433	262.433	1388.73		6.5339	66.6667
	37.3633	1368.06	320.54	1326.41	326.776	320.54	320.54	1332.64		36.8589	1244.44	259.791	1324.02	277.249	259.791	259.791	1341.47		6.5089	56.6667
	37.3133	1340.28	317.816	1306.1	324.718	317.816	317.816	1313.01		36.8089	1220.14	257.208	1274.37	276.363	257.208	257.208	1293.53		6.4839	57.7778
	37.2633	1272.92	315.264	1283.08	322.888	315.264	315.264	1290.7		36.7589	1219.44	254.619	1224.16	275.617	254.619	254.619	1245.16		6.4589	59.4444
	37.2133	1279.86	312.687	1257.35	321.091	312.687	312.687	1265.75		36.7089	1118.06	252.297	1174.01	275.27	252.297	252.297	1196.99		6.4339	66.1111
	37.1633	1219.44	310.264	1229.33	319.51	310.264	310.264	1238.57		36.6589	1102.08	250.011	1124.02	275.093	250.011	250.011	1149.1		6.4089	60
	37.1133	1184.72	307.928	1199.21	318.079	307.928	307.928	1209.36		36.6089	1041.67	247.881	1074.55	275.209	247.881	247.881	1101.88		6.3839	56.1111
	37.0633	1165.28	305.637	1167.21	316.771	305.637	305.637	1178.34		36.5589	1008.33	245.835	1025.76	275.549	245.835	245.835	1055.48		6.3589	50
	37.0133	1126.39	303.445	1133.59	315.633	303.445	303.445	1145.78		36.5089	963.194	243.905	977.91	276.146	243.905	243.905	1010.15		6.3339	55.5556
	36.9633	1081.25	301.367	1098.78	314.681	301.367	301.367	1112.09		36.4589	976.389	241.935	931.018	276.845	241.935	241.935	965.928		6.3089	68.3333
	36.9133	1097.22	299.241	1062.89	313.754	299.241	299.241	1077.41		36.4089	899.306	240.167	885.497	277.906	240.167	240.167	923.237		6.2839	55.5556
	36.8633	1107.64	297.081	1026.23	312.869	297.081	297.081	1042.02		36.3589	884.028	238.435	841.328	279.156	238.435	238.435	882.049		6.2589	60.5556
	36.8133	985.417	295.242	989.396	312.381	295.242	295.242	1006.53		36.3089	834.028	236.832	798.838	280.675	236.832	236.832	842.681		6.2339	53.8889
	36.7633	990.972	293.383	952.311	311.95	293.383	293.383	970.878		36.2589	800	235.317	758.106	282.416	235.317	235.317	805.205		6.2089	63.3333
	36.7133	931.944	291.677	915.382	311.754	291.677	291.677	935.459		36.2089	713.194	234.032	719.241	284.518	234.032	234.032	769.726		6.1839	58.8889
	36.6633	896.528	290.061	878.767	311.733	290.061	290.061	900.439		36.1589	722.917	232.717	682.035	286.714	232.717	232.717	736.033		6.1589	50
	36.6133	800.694	288.697	842.828	312.038	288.697	288.697	866.17		36.1089	701.389	231.456	646.61	289.081	231.456	231.456	704.235		6.1339	52.2222
	36.5633	834.722	287.238	807.401	312.322	287.238	287.238	832.485		36.0589	657.639	230.309	613.044	291.678	230.309	230.309	674.413		6.1089	56.1111
	36.5133	745.833	286.013	772.976	312.909	286.013	286.013	799.872		36.0089	631.25	229.231	581.298	294.445	229.231	229.231	646.512		6.0839	51.6667
	36.4633	792.361	284.66	739.332	313.436	284.66	284.66	768.108		35.9589	588.194	228.265	551.409	297.402	228.265	228.265	620.546		6.0589	53.3333
	36.4133	736.111	283.454	706.866	314.171	283.454	283.454	737.583		35.9089	614.583	227.226	523.172	300.348	227.226	227.226	596.294		6.0339	51.6667
	36.3633	706.25	282.324	675.607	315.04	282.324	282.324	708.322		35.8589	595.833	226.234	496.805	303.386	226.234	226.234	573.956		6.0089	70.5556
	36.3133	654.167	281.331	645.768	316.102	281.331	281.331	680.539		35.8089	548.611	225.367	472.319	306.576	225.367	225.367	553.528		5.9839	55
	36.2633	645.139	280.359	617.266	317.228	280.359	280.359	654.135		35.7589	513.889	224.591	449.519	309.863	224.591	224.591	534.791		5.9589	56.6667
	36.2133	618.75	279.455	590.158	318.454	279.455	279.455	629.157		35.7089	515.972	223.807	428.251	313.128	223.807	223.807	517.571		5.9339	46.6667
	36.1633	597.222	278.606	564.458	319.757	278.606	278.606	605.61		35.6589	538.889	222.959	408.399	316.279	222.959	222.959	501.718		5.9089	53.8889
	36.1133	580.556	277.799	540.167	321.116	277.799	277.799	583.484		35.6089	497.222	222.222	390.075	319.467	222.222	222.222	487.32		5.8839	48.8889
	36.0633	567.361	277.026	517.275	322.51	277.026	277.026	562.759		35.5589	495.139	221.487	373.107	322.562	221.487	221.487	474.182		5.8589	52.2222
	36.0133	550.694	276.295	495.781	323.936	276.295	276.295	543.422		35.5089	459.722	220.847	357.519	325.628	220.847	220.847	462.3		5.8339	46.1111
	35.9633	546.528	275.573	475.63	325.346	275.573	275.573	525.403		35.4589	463.889	220.193	343.135	328.532	220.193	220.193	451.475		5.8089	39.4444
	35.9133	497.917	274.979	456.911	326.841	274.979	274.979	508.774		35.4089	437.5	219.608	330.055	331.332	219.608	219.608	441.778		5.7839	50
	35.8633	511.111	274.348	439.425	328.243	274.348	274.348	493.321		35.3589	484.028	218.897	317.979	333.804	218.897	218.897	432.887		5.7589	46.6667
	35.8133	537.5	273.645	423.092	329.505	273.645	273.645	478.953		35.3089	418.75	218.359	307.069	336.178	218.359	218.359	424.888		5.7339	45.5556
	35.7633	451.389	273.17	408.167	330.912	273.17	273.17	465.908		35.2589	406.25	217.854	297.118	338.323	217.854	217.854	417.587		5.7089	42.7778
	35.7133	497.222	272.571	394.245	332.097	272.571	272.571	453.771		35.2089	447.222	217.237	287.918	340.074	217.237	217.237	410.756		5.6839	41.6667
	35.6633	454.861	272.084	381.508	333.284	272.084	272.084	442.708		35.1589	405.556	216.73	279.631	341.635	216.73	216.73	404.536		5.6589	39.4444
	35.6133	455.556	271.594	369.805	334.343	271.594	271.594	432.554		35.1089	373.611	216.308	272.171	342.962	216.308	216.308	398.825		5.6339	50
	35.5633	397.222	271.258	359.269	335.395	271.258	271.258	423.406		35.0589	378.472	215.872	265.384	343.939	215.872	215.872	393.451		5.6089	35.5556
	35.5133	421.528	270.857	349.561	336.224	270.857	270.857	414.927		35.0089	401.389	215.373	259.165	344.506	215.373	215.373	388.299		5.5839	41.6667
	35.4633	414.583	270.473	340.706	336.904	270.473	270.473	407.137		34.9589	372.222	214.951	253.649	344.741	214.951	214.951	383.439		5.5589	36.6667
	35.4133	388.889	270.157	332.7	337.478	270.157	270.157	400.021		34.9089	402.083	214.447	248.603	344.508	214.447	214.447	378.664		5.5339	42.7778
	35.3633	382.639	269.856	325.436	337.885	269.856	269.856	393.465		34.8589	361.806	214.051	244.137	344.014	214.051	214.051	374.1		5.5089	45
	35.3133	354.167	269.631	318.919	338.179	269.631	269.631	387.467		34.8089	354.167	213.674	240.122	343.172	213.674	213.674	369.62		5.4839	35.5556
	35.2633	385.417	269.322	312.939	338.195	269.322	269.322	381.812		34.7589	372.222	213.248	236.45	341.918	213.248	213.248	365.121		5.4589	33.3333
	35.2133	404.861	268.959	307.479	337.95	268.959	268.959	376.469		34.7089	353.472	212.87	233.185	340.357	212.87	212.87	360.671		5.4339	37.7778
	35.1633	351.389	268.739	302.685	337.623	268.739	268.739	371.569		34.6589	364.583	212.462	230.212	338.419	212.462	212.462	356.169		5.4089	40.5556
	35.1133	357.639	268.502	298.355	337.082	268.502	268.502	366.936		34.6089	332.639	212.139	227.615	336.204	212.139	212.139	351.68		5.3839	32.7778
	35.0633	358.333	268.262	294.462	336.344	268.262	268.262	362.544		34.5589	353.472	211.759	225.225	333.592	211.759	211.759	347.059		5.3589	45
	35.0133	381.944	267.958	290.904	335.353	267.958	267.958	358.298		34.5089	330.556	211.439	223.15	330.753	211.439	211.439	342.464		5.3339	35
	34.9633	331.944	267.787	287.841	334.311	267.787	267.787	354.365		34.4589	340.278	211.093	221.266	327.619	211.093	211.093	337.793		5.3089	34.4444
	34.9133	340.972	267.592	285.081	333.069	267.592	267.592	350.559		34.4089	322.222	210.794	219.614	324.289	210.794	210.794	333.109		5.2839	36.6667
	34.8633	363.194	267.336	282.575	331.601	267.336	267.336	346.84		34.3589	321.528	210.496	218.127	320.739	210.496	210.496	328.37		5.2589	35.5556
	34.8133	313.889	267.212	280.466	330.088	267.212	267.212	343.342		34.3089	309.722	210.229	216.818	317.025	210.229	210.229	323.614		5.2339	36.6667
	34.7633	334.028	267.033	278.538	328.376	267.033	267.033	339.881		34.2589	314.583	209.948	215.625	313.121	209.948	209.948	318.797		5.2089	43.3333
	34.7133	332.639	266.858	276.824	326.541	266.858	266.858	336.506		34.2089	323.611	209.642	214.523	309.036	209.642	209.642	313.917		5.1839	36.6667
	34.6633	343.75	266.653	275.268	324.562	266.653	266.653	333.178		34.1589	329.167	209.321	213.508	304.83	209.321	209.321	309.018		5.1589	32.7778
	34.6133	309.722	266.537	273.97	322.576	266.537	266.537	330.008		34.1089	308.333	209.054	212.64	300.599	209.054	209.054	304.184		5.1339	39.4444
	34.5633	334.028	266.357	272.756	320.439	266.357	266.357	326.837		34.0589	329.167	208.731	211.8	296.255	208.731	208.731	299.324		5.1089	31.1111
	34.5133	331.25	266.184	271.681	318.238	266.184	266.184	323.735		34.0089	333.333	208.396	211.021	291.866	208.396	208.396	294.49		5.0839	39.4444
	34.4633	300	266.093	270.807	316.061	266.093	266.093	320.775		33.9589	309.722	208.124	210.364	287.529	208.124	208.124	289.769		5.0589	41.6667
	34.4133	323.611	265.94	269.973	313.777	265.94	265.94	317.81		33.9089	318.75	207.826	209.734	283.178	207.826	207.826	285.086		5.0339	35.5556
	34.3633	321.528	265.791	269.235	311.474	265.791	265.791	314.917		33.8589	305.556	207.563	209.184	278.904	207.563	207.563	280.525		5.0089	36.6667
	34.3133	305.556	265.685	268.619	309.201	265.685	265.685	312.135		33.8089	300	207.314	208.689	274.7	207.314	207.314	276.075		4.9839	34.4444
	34.2633	313.194	265.558	268.053	306.908	265.558	265.558	309.403		33.7589	327.778	206.99	208.153	270.494	206.99	206.99	271.657		4.9589	42.7778
	34.2133	286.111	265.503	267.62	304.699	265.503	265.503	306.816		33.7089	295.139	206.753	207.735	266.46	206.753	206.753	267.441		4.9339	40
	34.1633	329.167	265.333	267.127	302.395	265.333	265.333	304.189		33.6589	266.667	206.592	207.419	262.6	206.592	206.592	263.427		4.9089	37.2222
	34.1133	311.111	265.211	266.73	300.171	265.211	265.211	301.69		33.6089	275	206.408	207.105	258.826	206.408	206.408	259.523		4.8839	31.1111
	34.0633	303.472	265.109	266.392	298.013	265.109	265.109	299.296		33.5589	294.444	206.171	206.758	255.118	206.171	206.171	255.705		4.8589	36.6667
	34.0133	300	265.015	266.098	295.916	265.015	265.015	296.998		33.5089	302.778	205.911	206.404	251.534	205.911	205.911	252.027		4.8339	41.6667
	33.9633	294.444	264.937	265.847	293.89	264.937	264.937	294.8		33.4589	284.722	205.699	206.113	248.137	205.699	205.699	248.55		4.8089	39.4444
	33.9133	297.222	264.85	265.615	291.918	264.85	264.85	292.682		33.4089	298.611	205.449	205.795	244.839	205.449	205.449	245.185		4.7839	46.6667
	33.8633	320.833	264.701	265.342	289.948	264.701	264.701	290.589		33.3589	281.944	205.244	205.532	241.727	205.244	205.244	242.015		4.7589	38.8889
	33.8133	286.806	264.642	265.178	288.139	264.642	264.642	288.674		33.3089	300.694	204.987	205.227	238.706	204.987	204.987	238.946		4.7339	35.5556
	33.7633	272.222	264.622	265.069	286.441	264.622	264.622	286.888		33.2589	283.333	204.776	204.975	235.874	204.776	204.776	236.073		4.7089	34.4444
	33.7133	282.639	264.573	264.946	284.792	264.573	264.573	285.165		33.2089	286.806	204.555	204.721	233.174	204.555	204.555	233.34		4.6839	43.3333
	33.6633	294.444	264.494	264.803	283.199	264.494	264.494	283.509		33.1589	295.833	204.31	204.447	230.607	204.31	204.31	230.744		4.6589	45.5556
	33.6133	279.167	264.454	264.711	281.724	264.454	264.454	281.981		33.1089	278.472	204.11	204.224	228.235	204.11	204.11	228.349		4.6339	38.8889
	33.5633	266.667	264.449	264.661	280.359	264.449	264.449	280.571		33.0589	322.222	203.793	203.887	225.879	203.793	203.793	225.973		4.6089	37.7778
	33.5133	313.889	264.316	264.492	278.944	264.316	264.316	279.119		33.0089	294.444	203.549	203.626	223.728	203.549	203.549	223.806		4.5839	36.6667
	33.4633	277.083	264.282	264.427	277.702	264.282	264.282	277.846		32.9589	300.694	203.287	203.351	221.687	203.287	203.287	221.751		4.5589	44.4444
	33.4133	270.139	264.267	264.386	276.553	264.267	264.267	276.672		32.9089	248.611	203.165	203.218	219.908	203.165	203.165	219.96		4.5339	42.2222
	33.3633	282.639	264.218	264.315	275.442	264.218	264.218	275.54		32.8589	284.722	202.946	202.989	218.149	202.946	202.946	218.192		4.5089	46.1111
	33.3133	276.389	264.185	264.265	274.426	264.185	264.185	274.506		32.8089	275.694	202.75	202.785	216.535	202.75	202.75	216.57		4.4839	33.3333
	33.2633	271.528	264.165	264.231	273.494	264.165	264.165	273.56		32.7589	243.75	202.64	202.669	215.125	202.64	202.64	215.153		4.4589	38.8889
	33.2133	294.444	264.085	264.138	272.565	264.085	264.085	272.619		32.7089	271.528	202.455	202.478	213.74	202.455	202.455	213.763		4.4339	41.1111
	33.1633	276.389	264.052	264.096	271.745	264.052	264.052	271.789		32.6589	266.667	202.282	202.301	212.463	202.282	202.282	212.482		4.4089	43.8889
	33.1133	273.611	264.026	264.062	270.992	264.026	264.026	271.028		32.6089	280.556	202.071	202.087	211.237	202.071	202.071	211.253		4.3839	40.5556
	33.0633	263.889	264.026	264.055	270.32	264.026	264.026	270.349		32.5589	248.611	201.946	201.959	210.182	201.946	201.946	210.194		4.3589	35.5556
	33.0133	272.222	264.004	264.027	269.68	264.004	264.004	269.703		32.5089	250.694	201.815	201.825	209.2	201.815	201.815	209.21		4.3339	30.5556
	32.9633	261.806	263.998	264.017	269.107	263.998	263.998	269.126		32.4589	248.611	201.689	201.697	208.299	201.689	201.689	208.308		4.3089	42.7778
	32.9133	258.333	263.983	263.998	268.579	263.983	263.983	268.594		32.4089	281.25	201.475	201.482	207.39	201.475	201.475	207.397		4.2839	34.4444
	32.8633	256.25	263.962	263.975	268.089	263.962	263.962	268.101		32.3589	256.944	201.326	201.331	206.608	201.326	201.326	206.614		4.2589	39.4444
	32.8133	249.306	263.924	263.933	267.621	263.924	263.924	267.63		32.3089	249.306	201.197	201.201	205.905	201.197	201.197	205.909		4.2339	41.6667
	32.7633	247.222	263.879	263.887	267.185	263.879	263.879	267.193		32.2589	234.722	201.107	201.11	205.295	201.107	201.107	205.298		4.2089	35.5556
	32.7133	267.361	263.87	263.876	266.82	263.87	263.87	266.826		32.2089	248.611	200.979	200.982	204.696	200.979	200.979	204.699		4.1839	31.6667
	32.6633	245.139	263.82	263.825	266.448	263.82	263.82	266.453		32.1589	257.639	200.826	200.829	204.12	200.826	200.826	204.122		4.1589	33.8889
	32.6133	279.861	263.777	263.781	266.113	263.777	263.777	266.117		32.1089	240.972	200.718	200.72	203.63	200.718	200.718	203.632		4.1339	32.2222
	32.5633	261.111	263.77	263.773	265.844	263.77	263.77	265.848		32.0589	248.611	200.59	200.591	203.164	200.59	200.59	203.166		4.1089	32.7778
	32.5133	270.139	263.753	263.756	265.593	263.753	263.753	265.596		32.0089	277.083	200.384	200.385	202.656	200.384	200.384	202.657		4.0839	33.8889
	32.4633	254.861	263.729	263.732	265.359	263.729	263.729	265.361		31.9589	259.028	200.226	200.227	202.228	200.226	200.226	202.229		4.0589	39.4444
	32.4133	278.472	263.69	263.692	265.13	263.69	263.69	265.131		31.9089	251.389	200.088	200.089	201.848	200.088	200.088	201.849		4.0339	36.6667
	32.3633	251.389	263.657	263.659	264.927	263.657	263.657	264.928		31.8589	254.167	199.943	199.944	201.487	199.943	199.943	201.487		4.0089	33.3333
	32.3133	261.111	261.111	261.112	262.228	261.111	261.111	262.229		31.8089	260.417	199.78	199.781	201.132	199.78	199.78	201.132		3.9839	32.7778
	32.2633	257.639	257.639	257.64	258.62	257.639	257.639	258.621		31.7589	238.194	199.677	199.677	200.858	199.677	199.677	200.858		3.9589	43.3333
	32.2133	263.194	263.194	263.195	264.054	263.194	263.194	264.055		31.7089	224.306	199.611	199.611	200.642	199.611	199.611	200.642		3.9339	41.1111
	32.1633	254.167	254.167	254.167	254.921	254.167	254.167	254.921		31.6589	252.778	199.468	199.468	200.368	199.468	199.468	200.368		3.9089	30
	32.1133	244.444	244.444	244.445	245.104	244.444	244.444	245.105		31.6089	227.778	199.392	199.392	200.175	199.392	199.392	200.175		3.8839	29.4444
	32.0633	239.583	239.583	239.584	240.16	239.583	239.583	240.16		31.5589	248.611	199.259	199.259	199.94	199.259	199.259	199.94		3.8589	35.5556
	32.0133	234.028	234.028	234.028	234.53	234.028	234.028	234.53		31.5089	237.5	199.156	199.156	199.747	199.156	199.156	199.747		3.8339	37.7778
	31.9633	277.778	277.778	277.778	278.215	277.778	277.778	278.215		31.4589	238.194	199.051	199.051	199.562	199.051	199.051	199.562		3.8089	29.4444
	31.9133	251.389	251.389	251.389	251.768	251.389	251.389	251.768		31.4089	275.694	198.845	198.845	199.286	198.845	198.845	199.286		3.7839	31.6667
	31.8633	249.306	249.306	249.306	249.634	249.306	249.306	249.634		31.3589	240.278	198.734	198.734	199.114	198.734	198.734	199.114		3.7589	31.6667
	31.8133	240.972	240.972	240.972	241.257	240.972	240.972	241.257		31.3089	226.389	198.659	198.659	198.988	198.659	198.659	198.988		3.7339	29.4444
	31.7633	249.306	249.306	249.306	249.552	249.306	249.306	249.552		31.2589	234.028	198.564	198.564	198.847	198.564	198.564	198.847		3.7089	27.2222
	31.7133	231.944	231.944	231.944	232.157	231.944	231.944	232.157		31.2089	242.361	198.446	198.446	198.689	198.446	198.446	198.689		3.6839	26.1111
	31.6633	245.833	245.833	245.833	246.016	245.833	245.833	246.016		31.1589	217.361	198.395	198.395	198.604	198.395	198.395	198.604		3.6589	34.4444
	31.6133	240.972	240.972	240.972	241.13	240.972	240.972	241.13		31.1089	252.778	198.249	198.249	198.427	198.249	198.249	198.427		3.6339	27.2222
	31.5633	251.389	251.389	251.389	251.524	251.389	251.389	251.524		31.0589	248.611	198.114	198.114	198.266	198.114	198.114	198.266		3.6089	25
	31.5133	227.778	227.778	227.778	227.893	227.778	227.778	227.893		31.0089	236.111	198.011	198.011	198.141	198.011	198.011	198.141		3.5839	23.8889
	31.4633	225	225	225	225.099	225	225	225.099		30.9589	198.611	198.01	198.01	198.12	198.01	198.01	198.12		3.5589	27.7778
	31.4133	230.556	230.556	230.556	230.64	230.556	230.556	230.64		30.9089	247.222	197.877	197.877	197.971	197.877	197.877	197.971		3.5339	22.2222
	31.3633	231.25	231.25	231.25	231.322	231.25	231.25	231.322		30.8589	247.917	197.743	197.743	197.823	197.743	197.743	197.823		3.5089	22.7778
	31.3133	252.083	252.083	252.083	252.145	252.083	252.083	252.145		30.8089	247.917	197.608	197.608	197.675	197.608	197.608	197.675		3.4839	30
	31.2633	222.917	222.917	222.917	222.969	222.917	222.917	222.969		30.7589	203.472	197.592	197.592	197.649	197.592	197.592	197.649		3.4589	21.6667
	31.2133	219.444	219.444	219.444	219.489	219.444	219.444	219.489		30.7089	240.278	197.477	197.477	197.525	197.477	197.477	197.525		3.4339	20.5556
	31.1633	226.389	226.389	226.389	226.426	226.389	226.389	226.426		30.6589	226.389	197.399	197.399	197.44	197.399	197.399	197.44		3.4089	20.5556
	31.1133	219.444	219.444	219.444	219.476	219.444	219.444	219.476		30.6089	216.667	197.348	197.348	197.382	197.348	197.348	197.382		3.3839	25
	31.0633	211.111	211.111	211.111	211.138	211.111	211.111	211.138		30.5589	208.333	197.318	197.318	197.347	197.318	197.318	197.347		3.3589	20.5556
	31.0133	218.75	218.75	218.75	218.773	218.75	218.75	218.773		30.5089	238.194	197.208	197.208	197.232	197.208	197.208	197.232		3.3339	21.6667
	30.9633	205.556	205.556	205.556	205.575	205.556	205.556	205.575		30.4589	222.917	197.139	197.139	197.159	197.139	197.139	197.159		3.3089	15
	30.9133	227.778	227.778	227.778	227.794	227.778	227.778	227.794		30.4089	227.778	197.056	197.056	197.073	197.056	197.056	197.073		3.2839	13.8889
	30.8633	230.556	230.556	230.556	230.569	230.556	230.556	230.569		30.3589	213.194	197.013	197.013	197.027	197.013	197.013	197.027		3.2589	17.7778
	30.8133	209.028	209.028	209.028	209.039	209.028	209.028	209.039		30.3089	234.028	196.913	196.913	196.925	196.913	196.913	196.925		3.2339	16.1111
	30.7633	245.833	245.833	245.833	245.843	245.833	245.833	245.843		30.2589	206.944	196.886	196.886	196.896	196.886	196.886	196.896		3.2089	14.4444
	30.7133	238.194	238.194	238.194	238.202	238.194	238.194	238.202		30.2089	206.944	196.859	196.859	196.868	196.859	196.859	196.868		3.1839	16.1111
	30.6633	221.528	221.528	221.528	221.534	221.528	221.528	221.534		30.1589	207.639	196.83	196.83	196.837	196.83	196.83	196.837		3.1589	15.5556
	30.6133	228.472	228.472	228.472	228.478	228.472	228.472	228.478		30.1089	227.778	196.747	196.747	196.753	196.747	196.747	196.753		3.1339	17.2222
	30.5633	211.806	211.806	211.806	211.81	211.806	211.806	211.81		30.0589	225	196.671	196.671	196.676	196.671	196.671	196.676		3.1089	13.8889
	30.5133	231.944	231.944	231.944	231.948	231.944	231.944	231.948		30.0089	209.028	196.638	196.638	196.642	196.638	196.638	196.642		3.0839	12.7778
	30.4633	211.806	211.806	211.806	211.809	211.806	211.806	211.809		29.9589	208.333	196.606	196.606	196.61	196.606	196.606	196.61		3.0589	18.8889
	30.4133	229.861	229.861	229.861	229.864	229.861	229.861	229.864		29.9089	231.25	196.513	196.513	196.516	196.513	196.513	196.516		3.0339	16.1111
	30.3633	213.194	213.194	213.194	213.197	213.194	213.194	213.197		29.8589	226.389	196.433	196.433	196.435	196.433	196.433	196.435		3.0089	7.77778
	30.3133	224.306	224.306	224.306	224.307	224.306	224.306	224.307		29.8089	193.056	196.424	196.424	196.426	196.424	196.424	196.426		2.9839	7.22222
	30.2633	218.75	218.75	218.75	218.751	218.75	218.75	218.751		29.7589	225.694	196.345	196.345	196.347	196.345	196.345	196.347		2.9589	13.3333
	30.2133	202.083	202.083	202.083	202.084	202.083	202.083	202.084		29.7089	219.444	196.283	196.283	196.284	196.283	196.283	196.284		2.9339	10
	30.1633	229.861	229.861	229.861	229.862	229.861	229.861	229.862		29.6589	213.889	196.236	196.236	196.237	196.236	196.236	196.237		2.9089	7.22222
	30.1133	204.861	204.861	204.861	204.862	204.861	204.861	204.862		29.6089	188.889	196.216	196.216	196.217	196.216	196.216	196.217		2.8839	10
	30.0633	217.361	217.361	217.361	217.362	217.361	217.361	217.362		29.5589	190.278	196.2	196.2	196.201	196.2	196.2	196.201		2.8589	12.2222
	30.0133	214.583	214.583	214.583	214.584	214.583	214.583	214.584		29.5089	225.694	196.121	196.121	196.121	196.121	196.121	196.121		2.8339	8.33333
	29.9633	229.861	229.861	229.861	229.862	229.861	229.861	229.862		29.4589	205.556	196.095	196.095	196.096	196.095	196.095	196.096		2.8089	8.33333
	29.9133	213.194	213.194	213.194	213.195	213.194	213.194	213.195		29.4089	218.056	196.036	196.036	196.037	196.036	196.036	196.037		2.7839	11.1111
	29.8633	191.667	191.667	191.667	191.667	191.667	191.667	191.667		29.3589	209.028	196.001	196.001	196.002	196.001	196.001	196.002		2.7589	7.77778
	29.8133	209.028	209.028	209.028	209.028	209.028	209.028	209.028		29.3089	202.083	195.985	195.985	195.985	195.985	195.985	195.985		2.7339	9.44444
	29.7633	211.806	211.806	211.806	211.806	211.806	211.806	211.806		29.2589	210.417	195.946	195.946	195.946	195.946	195.946	195.946		2.7089	8.88889
	29.7133	234.028	234.028	234.028	234.028	234.028	234.028	234.028		29.2089	193.75	195.94	195.94	195.94	195.94	195.94	195.94		2.6839	7.77778
	29.6633	204.167	204.167	204.167	204.167	204.167	204.167	204.167		29.1589	199.306	195.931	195.931	195.931	195.931	195.931	195.931		2.6589	7.77778
	29.6133	199.306	199.306	199.306	199.306	199.306	199.306	199.306		29.1089	206.944	195.902	195.902	195.902	195.902	195.902	195.902		2.6339	6.66667
	29.5633	221.528	221.528	221.528	221.528	221.528	221.528	221.528		29.0589	197.917	195.896	195.896	195.896	195.896	195.896	195.896		2.6089	11.6667
	29.5133	240.278	240.278	240.278	240.278	240.278	240.278	240.278		29.0089	190.972	195.883	195.883	195.883	195.883	195.883	195.883		2.5839	6.66667
	29.4633	206.944	206.944	206.944	206.944	206.944	206.944	206.944		28.9589	209.722	195.846	195.846	195.846	195.846	195.846	195.846		2.5589	8.88889
	29.4133	211.806	211.806	211.806	211.806	211.806	211.806	211.806		28.9089	215.278	195.793	195.793	195.793	195.793	195.793	195.793		2.5339	5
	29.3633	216.667	216.667	216.667	216.667	216.667	216.667	216.667		28.8589	199.306	195.784	195.784	195.784	195.784	195.784	195.784		2.5089	7.22222
	29.3133	214.583	214.583	214.583	214.583	214.583	214.583	214.583		28.8089	195.833	195.784	195.784	195.784	195.784	195.784	195.784		2.4839	8.33333
	29.2633	216.667	216.667	216.667	216.667	216.667	216.667	216.667		28.7589	188.194	195.764	195.764	195.764	195.764	195.764	195.764		2.4589	3.88889
	29.2133	201.389	201.389	201.389	201.389	201.389	201.389	201.389		28.7089	189.583	195.747	195.747	195.747	195.747	195.747	195.747		2.4339	4.44444
	29.1633	210.417	210.417	210.417	210.417	210.417	210.417	210.417		28.6589	220.139	195.681	195.681	195.681	195.681	195.681	195.681		2.4089	8.88889
	29.1133	192.361	192.361	192.361	192.361	192.361	192.361	192.361		28.6089	192.361	195.673	195.673	195.673	195.673	195.673	195.673		2.3839	8.88889
	29.0633	196.528	196.528	196.528	196.528	196.528	196.528	196.528		28.5589	206.25	195.644	195.644	195.644	195.644	195.644	195.644		2.3589	7.22222
	29.0133	213.194	213.194	213.194	213.194	213.194	213.194	213.194		28.5089	179.861	195.602	195.602	195.602	195.602	195.602	195.602		2.3339	5
	28.9633	193.056	193.056	193.056	193.056	193.056	193.056	193.056		28.4589	200.694	200.694	200.694	200.694	200.694	200.694	200.694		2.3089	7.77778
	28.9133	184.028	184.028	184.028	184.028	184.028	184.028	184.028		28.4089	206.25	206.25	206.25	206.25	206.25	206.25	206.25		2.2839	6.66667
	28.8633	202.778	202.778	202.778	202.778	202.778	202.778	202.778		28.3589	187.5	187.5	187.5	187.5	187.5	187.5	187.5		2.2589	8.33333
	28.8133	185.417	185.417	185.417	185.417	185.417	185.417	185.417		28.3089	191.667	191.667	191.667	191.667	191.667	191.667	191.667		2.2339	5
	28.7633	181.944	181.944	181.944	181.944	181.944	181.944	181.944		28.2589	191.667	191.667	191.667	191.667	191.667	191.667	191.667		2.2089	5
	28.7133	186.806	186.806	186.806	186.806	186.806	186.806	186.806		28.2089	177.083	177.083	177.083	177.083	177.083	177.083	177.083		2.1839	5.55556
	28.6633	181.944	181.944	181.944	181.944	181.944	181.944	181.944		28.1589	197.222	197.222	197.222	197.222	197.222	197.222	197.222		2.1589	6.66667
																			2.1339	6.66667
																			2.1089	7.22222
																			2.0839	5.55556
																			2.0589	3.88889
																			2.0339	1.66667
																			2.0089	10
																			1.9839	8.33333
																			1.9589	6.11111
																			1.9339	1.66667
																			1.9089	8.88889
																			1.8839	6.66667
																			1.8589	6.11111
																			1.8339	4.44444
																			1.8089	7.22222
																			1.7839	6.66667
																			1.7589	6.11111
																			1.7339	3.33333
																			1.7089	5
																			1.6839	6.11111
																			1.6589	5.55556
																			1.6339	2.77778
																			1.6089	6.11111
																			1.5839	7.22222
																			1.5589	6.66667
																			1.5339	3.33333
																			1.5089	7.22222
																			1.4839	5.55556
																			1.4589	5.55556
																			1.4339	5.55556
																			1.4089	5.55556
																			1.3839	5
																			1.3589	8.88889
																			1.3339	3.88889
																			1.3089	6.66667
																			1.2839	5.55556
																			1.2589	7.22222
																			1.2339	6.66667
																			1.2089	6.11111
																			1.1839	5.55556
																			1.1589	6.66667
																			1.1339	4.44444
																			1.1089	4.44444
																			1.0839	8.88889
																			1.0589	3.33333
																			1.0339	2.77778
																			1.0089	4.44444
																			0.9839	10
																			0.9589	3.88889
																			0.9339	4.44444
																			0.9089	4.44444
																			0.8839	5
																			0.8589	10
																			0.8339	4.44444
																			0.8089	8.88889
																			0.7839	5.55556
																			0.7589	6.11111
																			0.7339	5
																			0.7089	7.22222
																			0.6839	11.6667
																			0.6589	6.66667
																			0.6339	3.88889
																			0.6089	5.55556
																			0.5839	5.55556
																			0.5589	3.88889
																			0.5339	2.77778
																			0.5089	7.22222
																			0.4839	7.77778
																			0.4589	3.88889
																			0.4339	8.88889
																			0.4089	5.55556
																			0.3839	5.55556
																			0.3589	3.88889
																			0.3339	5
																			0.3089	6.11111
																			0.2839	9.44444
																			0.2589	2.22222
																			0.2339	4.44444
																			0.2089	2.22222
																			0.1839	7.22222
																			0.1589	2.77778
																			0.1339	3.88889
																			0.1089	6.66667
																			0.0839	8.88889
																			0.0589	5
																			0.0339	3.88889
																			0.0089	3.33333
																			-0.0161	6.11111
																			-0.0411	4.44444
																			-0.0661	3.88889
																			-0.0911	6.66667
																			-0.1161	8.88889
																			-0.1411	6.66667
																			-0.1661	5.55556
																			-0.1911	4.44444
																			-0.2161	6.11111
																			-0.2411	5
																			-0.2661	6.66667
																			-0.2911	5
																			-0.3161	6.66667
																			-0.3411	6.66667
																			-0.3661	2.77778
																			-0.3911	6.66667
																			-0.4161	2.77778
																			-0.4411	7.22222
																			-0.4661	5.55556
																			-0.4911	7.22222
																			-0.5161	5.55556
																			-0.5411	4.44444
																			-0.5661	3.88889
																			-0.5911	3.88889
																			-0.6161	5
																			-0.6411	4.44444
																			-0.6661	6.11111
																			-0.6911	5.55556
																			-0.7161	7.77778
																			-0.7411	7.22222
																			-0.7661	3.33333
																			-0.7911	3.88889
																			-0.8161	6.66667
																			-0.8411	6.11111
																			-0.8661	5
																			-0.8911	5
																			-0.9161	7.22222
																			-0.9411	6.66667
																			-0.9661	3.88889
																			-0.9911	4.44444
																			-1.0161	3.88889
																			-1.0411	4.44444
																			-1.0661	2.77778
																			-1.0911	5.55556
																			-1.1161	7.77778
																			-1.1411	6.11111
																			-1.1661	5
																			-1.1911	3.88889
																			-1.2161	5
																			-1.2411	5
																			-1.2661	2.77778
																			-1.2911	5.55556
																			-1.3161	5
																			-1.3411	4.44444
																			-1.3661	2.77778
																			-1.3911	7.77778
																			-1.4161	4.44444
																			-1.4411	1.66667
																			-1.4661	3.33333
																			-1.4911	5.55556
																			-1.5161	6.11111
																			-1.5411	4.44444
																			-1.5661	3.88889
																			-1.5911	6.66667
																			-1.6161	4.44444
																			-1.6411	5.55556
																			-1.6661	5.55556
																			-1.6911	5.55556
																			-1.7161	8.33333
																			-1.7411	4.44444
																			-1.7661	4.44444
																			-1.7911	3.33333
																			-1.8161	4.44444
																			-1.8411	3.33333
																			-1.8661	4.44444
																			-1.8911	6.11111
																			-1.9161	3.88889
																			-1.9411	13.3333
																			-1.9661	2.77778
																			-1.9911	6.11111
																			-2.0161	3.33333
																			-2.0411	12.2222
																			-2.0661	5
																			-2.0911	6.11111
																			-2.1161	2.77778
																			-2.1411	6.66667
																			-2.1661	6.11111
																			-2.1911	6.66667
																			-2.2161	2.22222
																			-2.2411	7.77778
																			-2.2661	5.55556
																			-2.2911	6.66667
																			-2.3161	3.88889
																			-2.3411	7.22222
																			-2.3661	4.44444
																			-2.3911	5.55556
																			-2.4161	5
																			-2.4411	5.55556
																			-2.4661	5.55556
																			-2.4911	6.66667
																			-2.5161	4.44444
																			-2.5411	6.11111
																			-2.5661	5
																			-2.5911	6.11111
																			-2.6161	5
																			-2.6411	14.4444
																			-2.6661	3.33333
																			-2.6911	7.77778
																			-2.7161	4.44444
																			-2.7411	8.33333
																			-2.7661	7.22222
																			-2.7911	7.22222
																			-2.8161	3.33333
																			-2.8411	5.55556
																			-2.8661	6.66667
																			-2.8911	3.88889
																			-2.9161	5.55556
																			-2.9411	6.66667
																			-2.9661	10
																			-2.9911	8.88889
																			-3.0161	5.55556
																			-3.0411	6.11111
																			-3.0661	5
																			-3.0911	3.88889
																			-3.1161	5.55556
																			-3.1411	4.44444
																			-3.1661	3.88889
																			-3.1911	7.22222
																			-3.2161	3.88889
																			-3.2411	5.55556
																			-3.2661	2.22222
																			-3.2911	5
																			-3.3161	3.33333
																			-3.3411	3.33333
																			-3.3661	6.11111
																			-3.3911	6.66667
																			-3.4161	3.33333
																			-3.4411	6.11111
																			-3.4661	4.44444
																			-3.4911	3.88889
																			-3.5161	4.44444
																			-3.5411	7.22222
																			-3.5661	6.66667
																			-3.5911	6.11111
																			-3.6161	5
																			-3.6411	2.22222
																			-3.6661	5
																			-3.6911	7.77778
																			-3.7161	5.55556
																			-3.7411	6.11111
																			-3.7661	5.55556
																			-3.7911	7.22222
																			-3.8161	6.66667
																			-3.8411	5
																			-3.8661	6.66667
																			-3.8911	7.77778
																			-3.9161	2.22222
																			-3.9411	8.33333
																			-3.9661	7.22222
																			-3.9911	8.33333
																			-4.0161	5.55556
																			-4.0411	6.11111
																			-4.0661	6.11111
																			-4.0911	6.11111
																			-4.1161	2.77778
																			-4.1411	8.33333
																			-4.1661	4.44444
																			-4.1911	2.22222
																			-4.2161	3.88889
																			-4.2411	7.22222
																			-4.2661	3.88889
																			-4.2911	5
																			-4.3161	1.66667
																			-4.3411	6.11111
																			-4.3661	4.44444
																			-4.3911	6.66667
																			-4.4161	1.11111
																			-4.4411	6.11111
																			-4.4661	3.33333
																			-4.4911	6.11111
																			-4.5161	1.66667
																			-4.5411	5
																			-4.5661	7.22222
																			-4.5911	6.66667
																			-4.6161	5
																			-4.6411	5.55556
																			-4.6661	1.66667
																			-4.6911	7.77778
																			-4.7161	5.55556
																			-4.7411	7.22222
																			-4.7661	3.88889
																			-4.7911	5
																			-4.8161	7.77778
																			-4.8411	4.44444
																			-4.8661	7.22222
																			-4.8911	9.44444
																			-4.9161	4.44444
																			-4.9411	5.55556
																			-4.9661	5.55556
																			-4.9911	6.66667
																			-5.0161	3.33333
																			-5.0411	10.5556
																			-5.0661	8.33333
																			-5.0911	6.66667
																			-5.1161	3.33333
																			-5.1411	7.22222
																			-5.1661	6.11111
																			-5.1911	6.11111
																			-5.2161	3.88889
																			-5.2411	2.77778
																			-5.2661	4.44444
																			-5.2911	5
																			-5.3161	3.33333
																			-5.3411	3.88889
																			-5.3661	4.44444
																			-5.3911	5.55556
																			-5.4161	2.22222
																			-5.4411	3.88889
																			-5.4661	7.22222
																			-5.4911	3.88889
																			-5.5161	4.44444
																			-5.5411	6.66667
																			-5.5661	4.44444
																			-5.5911	3.33333
																			-5.6161	7.77778
																			-5.6411	5.55556
																			-5.6661	4.44444
																			-5.6911	5
																			-5.7161	3.33333
																			-5.7411	8.33333
																			-5.7661	5.55556
																			-5.7911	4.44444
																			-5.8161	6.11111
																			-5.8411	7.22222
																			-5.8661	5
																			-5.8911	5.55556
																			-5.9161	6.66667
																			-5.9411	6.11111
																			-5.9661	6.11111
																			-5.9911	3.33333
																			-6.0161	6.11111
																			-6.0411	5.55556
																			-6.0661	4.44444
																			-6.0911	3.88889
																			-6.1161	4.44444
																			-6.1411	3.88889
																			-6.1661	6.66667
																			-6.1911	5
																			-6.2161	5
																			-6.2411	7.77778
																			-6.2661	8.33333
																			-6.2911	4.44444
																			-6.3161	3.88889
																			-6.3411	3.88889
																			-6.3661	6.66667
																			-6.3911	1.66667
																			-6.4161	5.55556
																			-6.4411	6.11111
																			-6.4661	5.55556
																			-6.4911	5.55556
																			-6.5161	3.88889
																			-6.5411	5
																			-6.5661	6.66667
																			-6.5911	4.44444
																			-6.6161	2.77778
																			-6.6411	4.44444
																			-6.6661	6.66667
																			-6.6911	2.77778
																			-6.7161	5
																			-6.7411	6.66667
																			-6.7661	6.66667
																			-6.7911	6.11111
																			-6.8161	6.11111
																			-6.8411	7.77778
																			-6.8661	5.55556
																			-6.8911	6.11111
																			-6.9161	3.33333
																			-6.9411	5.55556
																			-6.9661	5.55556
																			-6.9911	4.44444
																			-7.0161	4.44444
																			-7.0411	7.77778
																			-7.0661	3.88889
																			-7.0911	3.88889
																			-7.1161	4.44444
																			-7.1411	7.22222
																			-7.1661	6.11111
																			-7.1911	8.33333
																			-7.2161	5.55556
																			-7.2411	6.11111
																			-7.2661	5.55556
																			-7.2911	5.55556
																			-7.3161	5.55556
																			-7.3411	8.88889
																			-7.3661	4.44444
																			-7.3911	5.55556
																			-7.4161	3.88889
																			-7.4411	8.88889
																			-7.4661	4.44444
																			-7.4911	5.55556
																			-7.5161	1.66667
																			-7.5411	4.44444
																			-7.5661	3.33333
																			-7.5911	8.33333
																			-7.6161	3.33333
																			-7.6411	5
																			-7.6661	5
																			-7.6911	6.11111
																			-7.7161	2.77778
																			-7.7411	3.88889
																			-7.7661	5
																			-7.7911	8.33333
																			-7.8161	2.77778
																			-7.8411	5
																			-7.8661	2.22222
																			-7.8911	6.11111
																			-7.9161	3.33333
																			-7.9411	5
																			-7.9661	3.88889
																			-7.9911	7.77778
																			-8.0161	2.77778
																			-8.0411	6.66667
																			-8.0661	2.22222
																			-8.0911	1.66667
																			-8.1161	1.11111
																			-8.1411	5.55556
																			-8.1661	1.66667
																			-8.1911	6.66667
																			-8.2161	4.44444
																			-8.2411	5
																			-8.2661	2.77778
																			-8.2911	4.44444
																			-8.3161	3.88889
																			-8.3411	6.66667
																			-8.3661	4.44444
																			-8.3911	3.88889
																			-8.4161	3.88889
																			-8.4411	4.44444
																			-8.4661	5.55556
																			-8.4911	2.77778
																			-8.5161	5
																			-8.5411	5
																			-8.5661	5
																			-8.5911	3.33333
																			-8.6161	6.66667
																			-8.6411	5
																			-8.6661	2.77778
																			-8.6911	6.66667
																			-8.7161	6.11111
																			-8.7411	6.66667
																			-8.7661	4.44444
																			-8.7911	3.33333
																			-8.8161	2.22222
																			-8.8411	7.22222

## Sheet: I-V
Data for Figures 4 and 5
	Pt/SrTiO3/p-GaAs						Pt/SrTiO3/n-GaAs						Al/SrTiO3/p-GaAs						Al/SrTiO3/n-GaAs
	up sweep			down sweep			up sweep			down sweep			up sweep			down sweep			up sweep			down sweep
	Voltage (V)	Current (A)	Abs(Current)	Voltage (V)	Current (A)	Abs(Current)	Voltage (V)	Current (A)	Abs(Current)	Voltage (V)	Current (A)	Abs(Current)	Voltage (V)	Current (A)	Abs(Current)	Voltage (V)	Current (A)	Abs(Current)	Voltage (V)	Current (A)	Abs(Current)	Voltage (V)	Current (A)	Abs(Current)
	-2.99979	-0.00221	0.00221	2.99997	2.74216e-06	2.74216e-06	-2.99981	-1.01272e-07	1.01272e-07	2.99999	0.00167	0.00167	-2.99979	-0.0012	0.0012	2.99997	3.77398e-07	3.77398e-07	-2.99977	-1.26964e-05	1.26964e-05	2.99998	0.02803	0.02803
	-2.98979	-0.0022	0.0022	2.98997	2.71914e-06	2.71914e-06	-2.9897	-9.87928e-08	9.87928e-08	2.99	0.00166	0.00166	-2.98978	-0.00119	0.00119	2.98998	3.75067e-07	3.75067e-07	-2.98976	-1.24595e-05	1.24595e-05	2.98998	0.02791	0.02791
	-2.97976	-0.00219	0.00219	2.97994	2.69609e-06	2.69609e-06	-2.97966	-9.60213e-08	9.60213e-08	2.97997	0.00164	0.00164	-2.97974	-0.00119	0.00119	2.97995	3.72492e-07	3.72492e-07	-2.97973	-1.22245e-05	1.22245e-05	2.97995	0.0278	0.0278
	-2.96976	-0.00218	0.00218	2.96994	2.67034e-06	2.67034e-06	-2.96967	-9.3786e-08	9.3786e-08	2.96996	0.00163	0.00163	-2.96974	-0.00118	0.00118	2.96993	3.69923e-07	3.69923e-07	-2.96973	-1.19932e-05	1.19932e-05	2.96994	0.02768	0.02768
	-2.95977	-0.00217	0.00217	2.95995	2.64511e-06	2.64511e-06	-2.95968	-9.17426e-08	9.17426e-08	2.95997	0.00162	0.00162	-2.95975	-0.00118	0.00118	2.95995	3.67517e-07	3.67517e-07	-2.95974	-1.17635e-05	1.17635e-05	2.95996	0.02756	0.02756
	-2.94976	-0.00216	0.00216	2.94995	2.62015e-06	2.62015e-06	-2.94969	-8.9709e-08	8.9709e-08	2.94997	0.00161	0.00161	-2.94975	-0.00117	0.00117	2.94995	3.64894e-07	3.64894e-07	-2.94974	-1.15361e-05	1.15361e-05	2.94995	0.02744	0.02744
	-2.9398	-0.00215	0.00215	2.93993	2.59291e-06	2.59291e-06	-2.93971	-8.78775e-08	8.78775e-08	2.93996	0.00159	0.00159	-2.93979	-0.00116	0.00116	2.93994	3.62393e-07	3.62393e-07	-2.93978	-1.13136e-05	1.13136e-05	2.93994	0.02732	0.02732
	-2.9298	-0.00214	0.00214	2.92997	2.57066e-06	2.57066e-06	-2.92972	-8.57241e-08	8.57241e-08	2.92999	0.00158	0.00158	-2.92978	-0.00116	0.00116	2.92998	3.59805e-07	3.59805e-07	-2.92978	-1.10917e-05	1.10917e-05	2.92997	0.0272	0.0272
	-2.91981	-0.00213	0.00213	2.91997	2.54417e-06	2.54417e-06	-2.91972	-8.4134e-08	8.4134e-08	2.91999	0.00157	0.00157	-2.91979	-0.00115	0.00115	2.91998	3.57451e-07	3.57451e-07	-2.91979	-1.08748e-05	1.08748e-05	2.91997	0.02708	0.02708
	-2.9098	-0.00212	0.00212	2.90998	2.51833e-06	2.51833e-06	-2.90973	-8.25997e-08	8.25997e-08	2.91	0.00156	0.00156	-2.90979	-0.00115	0.00115	2.90999	3.54662e-07	3.54662e-07	-2.90978	-1.06606e-05	1.06606e-05	2.90998	0.02696	0.02696
	-2.89978	-0.00211	0.00211	2.89999	2.49471e-06	2.49471e-06	-2.89972	-8.06877e-08	8.06877e-08	2.9	0.00155	0.00155	-2.89976	-0.00114	0.00114	2.89999	3.51991e-07	3.51991e-07	-2.89975	-1.04482e-05	1.04482e-05	2.89998	0.02684	0.02684
	-2.88976	-0.0021	0.0021	2.88995	2.46766e-06	2.46766e-06	-2.88969	-7.86907e-08	7.86907e-08	2.88997	0.00153	0.00153	-2.88974	-0.00114	0.00114	2.88995	3.49682e-07	3.49682e-07	-2.88973	-1.02393e-05	1.02393e-05	2.88995	0.02672	0.02672
	-2.87976	-0.00209	0.00209	2.87995	2.44426e-06	2.44426e-06	-2.87967	-7.72256e-08	7.72256e-08	2.87997	0.00152	0.00152	-2.87974	-0.00113	0.00113	2.87995	3.46903e-07	3.46903e-07	-2.87973	-1.00342e-05	1.00342e-05	2.87995	0.0266	0.0266
	-2.86977	-0.00207	0.00207	2.86996	2.4212e-06	2.4212e-06	-2.8697	-7.52687e-08	7.52687e-08	2.86998	0.00151	0.00151	-2.86976	-0.00112	0.00112	2.86997	3.44594e-07	3.44594e-07	-2.86965	-9.83235e-06	9.83235e-06	2.86996	0.02648	0.02648
	-2.85977	-0.00206	0.00206	2.85995	2.39648e-06	2.39648e-06	-2.85969	-7.35908e-08	7.35908e-08	2.85996	0.0015	0.0015	-2.85975	-0.00112	0.00112	2.85996	3.41699e-07	3.41699e-07	-2.85965	-9.63427e-06	9.63427e-06	2.85995	0.02636	0.02636
	-2.84982	-0.00205	0.00205	2.85	2.37181e-06	2.37181e-06	-2.84973	-7.24726e-08	7.24726e-08	2.85001	0.00149	0.00149	-2.8498	-0.00111	0.00111	2.85	3.39136e-07	3.39136e-07	-2.8497	-9.43944e-06	9.43944e-06	2.84999	0.02624	0.02624
	-2.83981	-0.00204	0.00204	2.84	2.34908e-06	2.34908e-06	-2.83973	-7.06306e-08	7.06306e-08	2.84001	0.00148	0.00148	-2.8398	-0.00111	0.00111	2.83999	3.36509e-07	3.36509e-07	-2.8397	-9.24633e-06	9.24633e-06	2.83999	0.02612	0.02612
	-2.82982	-0.00203	0.00203	2.83001	2.32475e-06	2.32475e-06	-2.82975	-6.91362e-08	6.91362e-08	2.83002	0.00147	0.00147	-2.8298	-0.0011	0.0011	2.83001	3.33854e-07	3.33854e-07	-2.82971	-9.0567e-06	9.0567e-06	2.83	0.026	0.026
	-2.81981	-0.00202	0.00202	2.82	2.30081e-06	2.30081e-06	-2.81975	-6.77357e-08	6.77357e-08	2.82002	0.00145	0.00145	-2.8198	-0.00109	0.00109	2.82	3.31351e-07	3.31351e-07	-2.8197	-8.86977e-06	8.86977e-06	2.82	0.02588	0.02588
	-2.80979	-0.00201	0.00201	2.80998	2.27801e-06	2.27801e-06	-2.80973	-6.62064e-08	6.62064e-08	2.81	0.00144	0.00144	-2.80976	-0.00109	0.00109	2.80998	3.28683e-07	3.28683e-07	-2.80967	-8.68643e-06	8.68643e-06	2.80998	0.02576	0.02576
	-2.79978	-0.002	0.002	2.79997	2.25369e-06	2.25369e-06	-2.79974	-6.48818e-08	6.48818e-08	2.79999	0.00143	0.00143	-2.79976	-0.00108	0.00108	2.79997	3.25897e-07	3.25897e-07	-2.79968	-8.50487e-06	8.50487e-06	2.79996	0.02564	0.02564
	-2.78979	-0.00199	0.00199	2.78999	2.23166e-06	2.23166e-06	-2.78973	-6.33719e-08	6.33719e-08	2.79001	0.00142	0.00142	-2.78977	-0.00107	0.00107	2.78999	3.23446e-07	3.23446e-07	-2.78969	-8.32778e-06	8.32778e-06	2.78998	0.02552	0.02552
	-2.77979	-0.00198	0.00198	2.77997	2.20893e-06	2.20893e-06	-2.77972	-6.21826e-08	6.21826e-08	2.77999	0.00141	0.00141	-2.77977	-0.00107	0.00107	2.77996	3.20941e-07	3.20941e-07	-2.77968	-8.15385e-06	8.15385e-06	2.77996	0.0254	0.0254
	-2.76983	-0.00197	0.00197	2.76997	2.18541e-06	2.18541e-06	-2.76977	-6.08957e-08	6.08957e-08	2.76998	0.0014	0.0014	-2.76982	-0.00106	0.00106	2.76997	3.18433e-07	3.18433e-07	-2.76973	-7.98235e-06	7.98235e-06	2.76996	0.02528	0.02528
	-2.75982	-0.00196	0.00196	2.76	2.16442e-06	2.16442e-06	-2.75978	-5.94409e-08	5.94409e-08	2.76002	0.00139	0.00139	-2.75981	-0.00106	0.00106	2.76001	3.15704e-07	3.15704e-07	-2.75973	-7.81354e-06	7.81354e-06	2.76	0.02516	0.02516
	-2.74983	-0.00195	0.00195	2.75001	2.14223e-06	2.14223e-06	-2.74978	-5.81271e-08	5.81271e-08	2.75003	0.00138	0.00138	-2.74982	-0.00105	0.00105	2.75001	3.1303e-07	3.1303e-07	-2.74974	-7.64751e-06	7.64751e-06	2.75	0.02504	0.02504
	-2.73981	-0.00194	0.00194	2.74001	2.12029e-06	2.12029e-06	-2.73977	-5.69376e-08	5.69376e-08	2.74004	0.00137	0.00137	-2.7398	-0.00104	0.00104	2.74001	3.10678e-07	3.10678e-07	-2.73971	-7.48408e-06	7.48408e-06	2.74001	0.02493	0.02493
	-2.7298	-0.00193	0.00193	2.73001	2.09781e-06	2.09781e-06	-2.72976	-5.57658e-08	5.57658e-08	2.73003	0.00136	0.00136	-2.7298	-0.00104	0.00104	2.73002	3.0817e-07	3.0817e-07	-2.72971	-7.324e-06	7.324e-06	2.73	0.02481	0.02481
	-2.71976	-0.00192	0.00192	2.71996	2.07668e-06	2.07668e-06	-2.71972	-5.45699e-08	5.45699e-08	2.71998	0.00135	0.00135	-2.71974	-0.00103	0.00103	2.71997	3.0568e-07	3.0568e-07	-2.71967	-7.16514e-06	7.16514e-06	2.71996	0.02469	0.02469
	-2.70976	-0.00191	0.00191	2.70996	2.05568e-06	2.05568e-06	-2.70972	-5.3369e-08	5.3369e-08	2.70998	0.00133	0.00133	-2.70976	-0.00103	0.00103	2.70997	3.02993e-07	3.02993e-07	-2.70967	-7.01044e-06	7.01044e-06	2.70996	0.02457	0.02457
	-2.69977	-0.0019	0.0019	2.69996	2.03525e-06	2.03525e-06	-2.69972	-5.24735e-08	5.24735e-08	2.69997	0.00132	0.00132	-2.69976	-0.00102	0.00102	2.69998	3.00496e-07	3.00496e-07	-2.69969	-6.85879e-06	6.85879e-06	2.69996	0.02445	0.02445
	-2.68976	-0.00189	0.00189	2.68996	2.01342e-06	2.01342e-06	-2.68973	-5.13592e-08	5.13592e-08	2.68996	0.00131	0.00131	-2.68976	-0.00101	0.00101	2.68997	2.98131e-07	2.98131e-07	-2.68969	-6.70956e-06	6.70956e-06	2.68995	0.02433	0.02433
	-2.67981	-0.00188	0.00188	2.68001	1.9926e-06	1.9926e-06	-2.67978	-5.01888e-08	5.01888e-08	2.68002	0.0013	0.0013	-2.6798	-0.00101	0.00101	2.68002	2.95757e-07	2.95757e-07	-2.67973	-6.56346e-06	6.56346e-06	2.68001	0.02421	0.02421
	-2.66981	-0.00187	0.00187	2.67	1.97289e-06	1.97289e-06	-2.66977	-4.90638e-08	4.90638e-08	2.67002	0.00129	0.00129	-2.6698	-0.001	0.001	2.67001	2.93215e-07	2.93215e-07	-2.66972	-6.41873e-06	6.41873e-06	2.67	0.02409	0.02409
	-2.65981	-0.00186	0.00186	2.66001	1.95145e-06	1.95145e-06	-2.65978	-4.79887e-08	4.79887e-08	2.66003	0.00128	0.00128	-2.65968	-0.000995251	0.000995251	2.66002	2.90859e-07	2.90859e-07	-2.65973	-6.27734e-06	6.27734e-06	2.66002	0.02397	0.02397
	-2.64981	-0.00185	0.00185	2.65	1.93259e-06	1.93259e-06	-2.64978	-4.70234e-08	4.70234e-08	2.65002	0.00127	0.00127	-2.64968	-0.000989076	0.000989076	2.65002	2.8842e-07	2.8842e-07	-2.64973	-6.13817e-06	6.13817e-06	2.65001	0.02385	0.02385
	-2.63977	-0.00184	0.00184	2.63998	1.91259e-06	1.91259e-06	-2.63974	-4.598e-08	4.598e-08	2.64	0.00126	0.00126	-2.63965	-0.000982905	0.000982905	2.63999	2.86009e-07	2.86009e-07	-2.6397	-6.00077e-06	6.00077e-06	2.63999	0.02373	0.02373
	-2.62978	-0.00183	0.00183	2.62998	1.89243e-06	1.89243e-06	-2.62973	-4.48889e-08	4.48889e-08	2.63	0.00125	0.00125	-2.62965	-0.000976437	0.000976437	2.62999	2.83709e-07	2.83709e-07	-2.62969	-5.8667e-06	5.8667e-06	2.62998	0.02361	0.02361
	-2.61978	-0.00182	0.00182	2.61996	1.87294e-06	1.87294e-06	-2.61975	-4.39069e-08	4.39069e-08	2.61998	0.00124	0.00124	-2.61965	-0.00097052	0.00097052	2.61997	2.81296e-07	2.81296e-07	-2.6197	-5.73523e-06	5.73523e-06	2.61996	0.02349	0.02349
	-2.60977	-0.00181	0.00181	2.60997	1.85386e-06	1.85386e-06	-2.60975	-4.2875e-08	4.2875e-08	2.60999	0.00123	0.00123	-2.60965	-0.000964443	0.000964443	2.60997	2.78863e-07	2.78863e-07	-2.6097	-5.60636e-06	5.60636e-06	2.60996	0.02337	0.02337
	-2.59982	-0.0018	0.0018	2.59996	1.83463e-06	1.83463e-06	-2.59979	-4.19484e-08	4.19484e-08	2.59998	0.00122	0.00122	-2.5997	-0.000958341	0.000958341	2.59998	2.76651e-07	2.76651e-07	-2.59974	-5.4798e-06	5.4798e-06	2.59997	0.02325	0.02325
	-2.58981	-0.00179	0.00179	2.59	1.81567e-06	1.81567e-06	-2.58979	-4.10444e-08	4.10444e-08	2.59003	0.00121	0.00121	-2.58969	-0.000952202	0.000952202	2.59002	2.74384e-07	2.74384e-07	-2.58974	-5.35479e-06	5.35479e-06	2.59001	0.02313	0.02313
	-2.57979	-0.00178	0.00178	2.58	1.7973e-06	1.7973e-06	-2.57976	-4.01098e-08	4.01098e-08	2.58002	0.0012	0.0012	-2.57967	-0.000946186	0.000946186	2.58001	2.71922e-07	2.71922e-07	-2.57972	-5.23228e-06	5.23228e-06	2.58001	0.02301	0.02301
	-2.56979	-0.00177	0.00177	2.57001	1.77996e-06	1.77996e-06	-2.56977	-3.94389e-08	3.94389e-08	2.57003	0.00119	0.00119	-2.56968	-0.000940204	0.000940204	2.57001	2.69571e-07	2.69571e-07	-2.56973	-5.11222e-06	5.11222e-06	2.57001	0.02289	0.02289
	-2.55978	-0.00176	0.00176	2.56002	1.76039e-06	1.76039e-06	-2.55975	-3.85981e-08	3.85981e-08	2.56003	0.00119	0.00119	-2.55966	-0.000933765	0.000933765	2.56002	2.67264e-07	2.67264e-07	-2.55972	-4.99435e-06	4.99435e-06	2.56002	0.02277	0.02277
	-2.54976	-0.00175	0.00175	2.54998	1.74207e-06	1.74207e-06	-2.54974	-3.7635e-08	3.7635e-08	2.55	0.00117	0.00117	-2.54964	-0.000927534	0.000927534	2.54999	2.65003e-07	2.65003e-07	-2.54969	-4.87859e-06	4.87859e-06	2.54998	0.02265	0.02265
	-2.53976	-0.00174	0.00174	2.53997	1.72405e-06	1.72405e-06	-2.53974	-3.67343e-08	3.67343e-08	2.53999	0.00117	0.00117	-2.53964	-0.00092151	0.00092151	2.53998	2.62842e-07	2.62842e-07	-2.53969	-4.76446e-06	4.76446e-06	2.53997	0.02253	0.02253
	-2.52977	-0.00173	0.00173	2.52998	1.70633e-06	1.70633e-06	-2.52974	-3.60636e-08	3.60636e-08	2.52999	0.00116	0.00116	-2.52965	-0.000915292	0.000915292	2.52999	2.60588e-07	2.60588e-07	-2.52971	-4.6532e-06	4.6532e-06	2.52997	0.02241	0.02241
	-2.51977	-0.00172	0.00172	2.51998	1.68851e-06	1.68851e-06	-2.51975	-3.51974e-08	3.51974e-08	2.51999	0.00115	0.00115	-2.51965	-0.00090925	0.00090925	2.51998	2.58084e-07	2.58084e-07	-2.5197	-4.54412e-06	4.54412e-06	2.51997	0.02229	0.02229
	-2.50982	-0.00171	0.00171	2.51003	1.67228e-06	1.67228e-06	-2.50979	-3.45148e-08	3.45148e-08	2.51004	0.00114	0.00114	-2.5097	-0.000903079	0.000903079	2.51005	2.55971e-07	2.55971e-07	-2.50975	-4.43711e-06	4.43711e-06	2.51003	0.02218	0.02218
	-2.49981	-0.0017	0.0017	2.50002	1.65371e-06	1.65371e-06	-2.49979	-3.37528e-08	3.37528e-08	2.50003	0.00113	0.00113	-2.4997	-0.000896881	0.000896881	2.50003	2.53888e-07	2.53888e-07	-2.49974	-4.33225e-06	4.33225e-06	2.50002	0.02206	0.02206
	-2.48982	-0.00169	0.00169	2.49003	1.63619e-06	1.63619e-06	-2.48981	-3.30903e-08	3.30903e-08	2.49004	0.00112	0.00112	-2.48971	-0.00089107	0.00089107	2.49004	2.51432e-07	2.51432e-07	-2.48976	-4.22922e-06	4.22922e-06	2.49003	0.02194	0.02194
	-2.47982	-0.00168	0.00168	2.48003	1.6203e-06	1.6203e-06	-2.4798	-3.22388e-08	3.22388e-08	2.48004	0.00111	0.00111	-2.47971	-0.000884756	0.000884756	2.48004	2.4932e-07	2.4932e-07	-2.47976	-4.12795e-06	4.12795e-06	2.48002	0.02182	0.02182
	-2.46979	-0.00167	0.00167	2.47002	1.60331e-06	1.60331e-06	-2.46978	-3.15258e-08	3.15258e-08	2.47003	0.0011	0.0011	-2.46968	-0.000878456	0.000878456	2.47003	2.47077e-07	2.47077e-07	-2.46973	-4.0285e-06	4.0285e-06	2.47001	0.0217	0.0217
	-2.45979	-0.00166	0.00166	2.45999	1.58634e-06	1.58634e-06	-2.45978	-3.08434e-08	3.08434e-08	2.45999	0.00109	0.00109	-2.45968	-0.000872695	0.000872695	2.46	2.4485e-07	2.4485e-07	-2.45973	-3.93092e-06	3.93092e-06	2.45998	0.02158	0.02158
	-2.4498	-0.00165	0.00165	2.44998	1.57023e-06	1.57023e-06	-2.44978	-3.01422e-08	3.01422e-08	2.44999	0.00108	0.00108	-2.44969	-0.000866458	0.000866458	2.44999	2.4279e-07	2.4279e-07	-2.44974	-3.83607e-06	3.83607e-06	2.44998	0.02146	0.02146
	-2.4398	-0.00164	0.00164	2.43999	1.55411e-06	1.55411e-06	-2.43978	-2.9607e-08	2.9607e-08	2.44	0.00107	0.00107	-2.43969	-0.00086068	0.00086068	2.44	2.40634e-07	2.40634e-07	-2.43974	-3.7424e-06	3.7424e-06	2.43998	0.02134	0.02134
	-2.42984	-0.00163	0.00163	2.43	1.53855e-06	1.53855e-06	-2.42983	-2.90079e-08	2.90079e-08	2.43	0.00106	0.00106	-2.42972	-0.000854515	0.000854515	2.43	2.38566e-07	2.38566e-07	-2.42979	-3.65133e-06	3.65133e-06	2.42999	0.02122	0.02122
	-2.41982	-0.00162	0.00162	2.42004	1.52143e-06	1.52143e-06	-2.41982	-2.8211e-08	2.8211e-08	2.42004	0.00105	0.00105	-2.41972	-0.000848443	0.000848443	2.42004	2.36547e-07	2.36547e-07	-2.41977	-3.56132e-06	3.56132e-06	2.42003	0.0211	0.0211
	-2.40982	-0.00161	0.00161	2.41003	1.50534e-06	1.50534e-06	-2.40981	-2.75557e-08	2.75557e-08	2.41004	0.00104	0.00104	-2.40972	-0.000842559	0.000842559	2.41003	2.34354e-07	2.34354e-07	-2.40977	-3.47309e-06	3.47309e-06	2.41003	0.02098	0.02098
	-2.39983	-0.0016	0.0016	2.40005	1.49014e-06	1.49014e-06	-2.39982	-2.70533e-08	2.70533e-08	2.40005	0.00103	0.00103	-2.39972	-0.000836549	0.000836549	2.40005	2.32157e-07	2.32157e-07	-2.39978	-3.38707e-06	3.38707e-06	2.40004	0.02086	0.02086
	-2.38983	-0.00159	0.00159	2.39005	1.47466e-06	1.47466e-06	-2.38982	-2.63472e-08	2.63472e-08	2.39005	0.00102	0.00102	-2.38972	-0.000830441	0.000830441	2.39006	2.30074e-07	2.30074e-07	-2.38977	-3.30239e-06	3.30239e-06	2.39004	0.02075	0.02075
	-2.37978	-0.00158	0.00158	2.38	1.46047e-06	1.46047e-06	-2.37978	-2.57669e-08	2.57669e-08	2.38	0.00102	0.00102	-2.37968	-0.000824343	0.000824343	2.38	2.2799e-07	2.2799e-07	-2.37974	-3.21941e-06	3.21941e-06	2.38	0.02063	0.02063
	-2.36978	-0.00157	0.00157	2.36998	1.44514e-06	1.44514e-06	-2.36978	-2.51135e-08	2.51135e-08	2.37	0.00101	0.00101	-2.36967	-0.000818283	0.000818283	2.36999	2.26061e-07	2.26061e-07	-2.36973	-3.13815e-06	3.13815e-06	2.36999	0.02051	0.02051
	-2.35979	-0.00156	0.00156	2.36	1.43037e-06	1.43037e-06	-2.35979	-2.46987e-08	2.46987e-08	2.35982	0.000997384	0.000997384	-2.35969	-0.000812351	0.000812351	2.36001	2.23884e-07	2.23884e-07	-2.35975	-3.05883e-06	3.05883e-06	2.36	0.02039	0.02039
	-2.34979	-0.00155	0.00155	2.34999	1.41625e-06	1.41625e-06	-2.34979	-2.4128e-08	2.4128e-08	2.34981	0.000988069	0.000988069	-2.34969	-0.00080628	0.00080628	2.35001	2.21874e-07	2.21874e-07	-2.34974	-2.98098e-06	2.98098e-06	2.35	0.02027	0.02027
	-2.33983	-0.00154	0.00154	2.34005	1.40102e-06	1.40102e-06	-2.33982	-2.36192e-08	2.36192e-08	2.33987	0.000978727	0.000978727	-2.33973	-0.000800357	0.000800357	2.34005	2.19977e-07	2.19977e-07	-2.33978	-2.90518e-06	2.90518e-06	2.34004	0.02015	0.02015
	-2.32983	-0.00153	0.00153	2.33003	1.38577e-06	1.38577e-06	-2.32983	-2.30865e-08	2.30865e-08	2.32986	0.000970082	0.000970082	-2.32973	-0.000794149	0.000794149	2.33005	2.17977e-07	2.17977e-07	-2.32978	-2.83031e-06	2.83031e-06	2.33004	0.02003	0.02003
	-2.31985	-0.00152	0.00152	2.32005	1.3721e-06	1.3721e-06	-2.31984	-2.23966e-08	2.23966e-08	2.31988	0.000960699	0.000960699	-2.31974	-0.000788093	0.000788093	2.32007	2.15983e-07	2.15983e-07	-2.3198	-2.75718e-06	2.75718e-06	2.32005	0.01991	0.01991
	-2.30984	-0.00151	0.00151	2.31005	1.35751e-06	1.35751e-06	-2.30983	-2.19506e-08	2.19506e-08	2.30989	0.000951655	0.000951655	-2.30973	-0.000782027	0.000782027	2.31006	2.13932e-07	2.13932e-07	-2.3098	-2.6856e-06	2.6856e-06	2.31005	0.01979	0.01979
	-2.2998	-0.0015	0.0015	2.30003	1.3434e-06	1.3434e-06	-2.29979	-2.15843e-08	2.15843e-08	2.29987	0.000942563	0.000942563	-2.2997	-0.000776156	0.000776156	2.30005	2.12104e-07	2.12104e-07	-2.29976	-2.61534e-06	2.61534e-06	2.30004	0.01968	0.01968
	-2.2898	-0.00149	0.00149	2.29	1.32994e-06	1.32994e-06	-2.2898	-2.10568e-08	2.10568e-08	2.28983	0.000934298	0.000934298	-2.2897	-0.000770237	0.000770237	2.29001	2.10049e-07	2.10049e-07	-2.28976	-2.54677e-06	2.54677e-06	2.29	0.01956	0.01956
	-2.27981	-0.00148	0.00148	2.27999	1.31606e-06	1.31606e-06	-2.27981	-2.05886e-08	2.05886e-08	2.27983	0.000925354	0.000925354	-2.27971	-0.000764341	0.000764341	2.28001	2.08134e-07	2.08134e-07	-2.27977	-2.47981e-06	2.47981e-06	2.28	0.01944	0.01944
	-2.26981	-0.00147	0.00147	2.27	1.30193e-06	1.30193e-06	-2.26981	-2.01203e-08	2.01203e-08	2.26984	0.000916229	0.000916229	-2.2697	-0.000758247	0.000758247	2.27002	2.06146e-07	2.06146e-07	-2.26976	-2.41421e-06	2.41421e-06	2.27	0.01932	0.01932
	-2.25978	-0.00146	0.00146	2.26	1.28881e-06	1.28881e-06	-2.25978	-1.96263e-08	1.96263e-08	2.25984	0.00090734	0.00090734	-2.25968	-0.000752228	0.000752228	2.26002	2.04175e-07	2.04175e-07	-2.25974	-2.34957e-06	2.34957e-06	2.26	0.0192	0.0192
	-2.24983	-0.00145	0.00145	2.25005	1.27498e-06	1.27498e-06	-2.24983	-1.9228e-08	1.9228e-08	2.24988	0.000899094	0.000899094	-2.24973	-0.000746257	0.000746257	2.25006	2.02443e-07	2.02443e-07	-2.2498	-2.28723e-06	2.28723e-06	2.25004	0.01908	0.01908
	-2.23983	-0.00144	0.00144	2.24005	1.26181e-06	1.26181e-06	-2.23983	-1.877e-08	1.877e-08	2.23989	0.000889842	0.000889842	-2.23973	-0.000740048	0.000740048	2.24005	2.00488e-07	2.00488e-07	-2.2398	-2.22568e-06	2.22568e-06	2.24004	0.01896	0.01896
	-2.22984	-0.00143	0.00143	2.23006	1.24866e-06	1.24866e-06	-2.22983	-1.82629e-08	1.82629e-08	2.2299	0.000880968	0.000880968	-2.22974	-0.000734188	0.000734188	2.23007	1.98675e-07	1.98675e-07	-2.22981	-2.16546e-06	2.16546e-06	2.23005	0.01885	0.01885
	-2.21983	-0.00142	0.00142	2.22005	1.23596e-06	1.23596e-06	-2.21983	-1.79297e-08	1.79297e-08	2.21989	0.000872097	0.000872097	-2.21973	-0.000728271	0.000728271	2.22006	1.96839e-07	1.96839e-07	-2.21979	-2.10685e-06	2.10685e-06	2.22005	0.01873	0.01873
	-2.20981	-0.00141	0.00141	2.21002	1.22331e-06	1.22331e-06	-2.2098	-1.75228e-08	1.75228e-08	2.20987	0.000863439	0.000863439	-2.2097	-0.000722351	0.000722351	2.21004	1.95058e-07	1.95058e-07	-2.20977	-2.04912e-06	2.04912e-06	2.21002	0.01861	0.01861
	-2.19981	-0.0014	0.0014	2.20002	1.21116e-06	1.21116e-06	-2.19981	-1.7093e-08	1.7093e-08	2.19987	0.00085455	0.00085455	-2.19971	-0.000716288	0.000716288	2.20003	1.932e-07	1.932e-07	-2.19977	-1.99281e-06	1.99281e-06	2.20002	0.01849	0.01849
	-2.18982	-0.00139	0.00139	2.19003	1.19737e-06	1.19737e-06	-2.18982	-1.6665e-08	1.6665e-08	2.18988	0.000845795	0.000845795	-2.18971	-0.000710307	0.000710307	2.19004	1.91418e-07	1.91418e-07	-2.18978	-1.93803e-06	1.93803e-06	2.19003	0.01837	0.01837
	-2.17981	-0.00138	0.00138	2.18002	1.18512e-06	1.18512e-06	-2.17981	-1.63601e-08	1.63601e-08	2.17988	0.00083666	0.00083666	-2.17971	-0.000704754	0.000704754	2.18003	1.89478e-07	1.89478e-07	-2.17977	-1.88424e-06	1.88424e-06	2.18002	0.01825	0.01825
	-2.16987	-0.00137	0.00137	2.17007	1.17339e-06	1.17339e-06	-2.16987	-1.59098e-08	1.59098e-08	2.16993	0.000828503	0.000828503	-2.16976	-0.00069868	0.00069868	2.17009	1.87802e-07	1.87802e-07	-2.16983	-1.83213e-06	1.83213e-06	2.17008	0.01814	0.01814
	-2.15987	-0.00136	0.00136	2.16007	1.16e-06	1.16e-06	-2.15986	-1.56271e-08	1.56271e-08	2.15992	0.000819573	0.000819573	-2.15976	-0.00069286	0.00069286	2.16008	1.86016e-07	1.86016e-07	-2.15983	-1.78087e-06	1.78087e-06	2.16007	0.01802	0.01802
	-2.14987	-0.00135	0.00135	2.15009	1.14795e-06	1.14795e-06	-2.14987	-1.51819e-08	1.51819e-08	2.14994	0.000811219	0.000811219	-2.14977	-0.000686663	0.000686663	2.1501	1.84322e-07	1.84322e-07	-2.14983	-1.73088e-06	1.73088e-06	2.15009	0.0179	0.0179
	-2.13986	-0.00134	0.00134	2.14006	1.13667e-06	1.13667e-06	-2.13986	-1.48308e-08	1.48308e-08	2.13993	0.000802021	0.000802021	-2.13977	-0.000680649	0.000680649	2.14008	1.82456e-07	1.82456e-07	-2.13982	-1.68176e-06	1.68176e-06	2.14006	0.01778	0.01778
	-2.12983	-0.00133	0.00133	2.13006	1.12497e-06	1.12497e-06	-2.12983	-1.45624e-08	1.45624e-08	2.12992	0.000793707	0.000793707	-2.12974	-0.00067506	0.00067506	2.13007	1.80707e-07	1.80707e-07	-2.12979	-1.63378e-06	1.63378e-06	2.13006	0.01766	0.01766
	-2.11984	-0.00132	0.00132	2.12002	1.11265e-06	1.11265e-06	-2.11984	-1.41686e-08	1.41686e-08	2.11989	0.000785336	0.000785336	-2.11974	-0.000668997	0.000668997	2.12004	1.78912e-07	1.78912e-07	-2.1198	-1.58719e-06	1.58719e-06	2.12003	0.01754	0.01754
	-2.10983	-0.00131	0.00131	2.11003	1.10099e-06	1.10099e-06	-2.10984	-1.38928e-08	1.38928e-08	2.10989	0.000777019	0.000777019	-2.10975	-0.000663103	0.000663103	2.11004	1.77286e-07	1.77286e-07	-2.1098	-1.54157e-06	1.54157e-06	2.11002	0.01743	0.01743
	-2.09982	-0.0013	0.0013	2.0997	1.08834e-06	1.08834e-06	-2.09982	-1.35432e-08	1.35432e-08	2.09957	0.000767481	0.000767481	-2.09973	-0.00065717	0.00065717	2.09972	1.75513e-07	1.75513e-07	-2.09979	-1.49696e-06	1.49696e-06	2.0997	0.0173	0.0173
	-2.08982	-0.00129	0.00129	2.0897	1.07708e-06	1.07708e-06	-2.08982	-1.32389e-08	1.32389e-08	2.08957	0.000758888	0.000758888	-2.08972	-0.000651385	0.000651385	2.08971	1.73847e-07	1.73847e-07	-2.08978	-1.45346e-06	1.45346e-06	2.0897	0.01719	0.01719
	-2.07987	-0.00128	0.00128	2.07975	1.06629e-06	1.06629e-06	-2.07988	-1.29003e-08	1.29003e-08	2.07962	0.000750478	0.000750478	-2.07978	-0.00064566	0.00064566	2.07976	1.72152e-07	1.72152e-07	-2.07984	-1.41131e-06	1.41131e-06	2.07975	0.01707	0.01707
	-2.06986	-0.00128	0.00128	2.06975	1.05583e-06	1.05583e-06	-2.06986	-1.26468e-08	1.26468e-08	2.06961	0.000742179	0.000742179	-2.06977	-0.000639707	0.000639707	2.06976	1.70431e-07	1.70431e-07	-2.06983	-1.36975e-06	1.36975e-06	2.06974	0.01695	0.01695
	-2.05987	-0.00127	0.00127	2.05975	1.04405e-06	1.04405e-06	-2.05988	-1.22785e-08	1.22785e-08	2.05963	0.000734195	0.000734195	-2.05979	-0.000633926	0.000633926	2.05977	1.6882e-07	1.6882e-07	-2.05984	-1.3295e-06	1.3295e-06	2.05975	0.01683	0.01683
	-2.04987	-0.00126	0.00126	2.04975	1.03354e-06	1.03354e-06	-2.04987	-1.20522e-08	1.20522e-08	2.04962	0.000724856	0.000724856	-2.04977	-0.000628199	0.000628199	2.04976	1.67143e-07	1.67143e-07	-2.04984	-1.29006e-06	1.29006e-06	2.04974	0.01671	0.01671
	-2.03982	-0.00125	0.00125	2.0397	1.0224e-06	1.0224e-06	-2.03982	-1.17269e-08	1.17269e-08	2.03958	0.000716558	0.000716558	-2.03972	-0.000622229	0.000622229	2.03971	1.65416e-07	1.65416e-07	-2.0398	-1.2515e-06	1.2515e-06	2.03971	0.01659	0.01659
	-2.02981	-0.00124	0.00124	2.0297	1.01151e-06	1.01151e-06	-2.02983	-1.14419e-08	1.14419e-08	2.02958	0.000708064	0.000708064	-2.02973	-0.000616314	0.000616314	2.0297	1.63898e-07	1.63898e-07	-2.02979	-1.21394e-06	1.21394e-06	2.0297	0.01648	0.01648
	-2.01982	-0.00123	0.00123	2.01971	1.00087e-06	1.00087e-06	-2.01983	-1.11501e-08	1.11501e-08	2.01959	0.000699665	0.000699665	-2.01973	-0.000610698	0.000610698	2.01972	1.62264e-07	1.62264e-07	-2.0198	-1.17743e-06	1.17743e-06	2.01971	0.01636	0.01636
	-2.00982	-0.00122	0.00122	2.00952	9.89805e-07	9.89805e-07	-2.00984	-1.08833e-08	1.08833e-08	2.00958	0.000691132	0.000691132	-2.00974	-0.000604844	0.000604844	2.00971	1.60684e-07	1.60684e-07	-2.00979	-1.14167e-06	1.14167e-06	2.0097	0.01624	0.01624
	-1.99987	-0.00121	0.00121	1.99958	9.7913e-07	9.7913e-07	-1.99988	-1.07138e-08	1.07138e-08	1.99964	0.000682459	0.000682459	-1.99978	-0.00059901	0.00059901	1.99976	1.59122e-07	1.59122e-07	-1.99984	-1.10713e-06	1.10713e-06	1.99976	0.01612	0.01612
	-1.98987	-0.0012	0.0012	1.98958	9.69345e-07	9.69345e-07	-1.98988	-1.04427e-08	1.04427e-08	1.98963	0.000674575	0.000674575	-1.98978	-0.000593133	0.000593133	1.98975	1.57544e-07	1.57544e-07	-1.98984	-1.07326e-06	1.07326e-06	1.98975	0.01601	0.01601
	-1.97987	-0.00119	0.00119	1.97957	9.59145e-07	9.59145e-07	-1.97989	-1.01875e-08	1.01875e-08	1.97962	0.000666201	0.000666201	-1.97978	-0.000587315	0.000587315	1.97975	1.55951e-07	1.55951e-07	-1.97985	-1.0402e-06	1.0402e-06	1.97974	0.01589	0.01589
	-1.96986	-0.00118	0.00118	1.96958	9.49039e-07	9.49039e-07	-1.96988	-9.93171e-09	9.93171e-09	1.96963	0.000657811	0.000657811	-1.96978	-0.000581714	0.000581714	1.96975	1.5447e-07	1.5447e-07	-1.96984	-1.00807e-06	1.00807e-06	1.96974	0.01577	0.01577
	-1.95983	-0.00117	0.00117	1.95958	9.39237e-07	9.39237e-07	-1.95984	-9.69e-09	9.69e-09	1.95963	0.000649597	0.000649597	-1.95974	-0.000576007	0.000576007	1.95975	1.52939e-07	1.52939e-07	-1.95969	-9.76272e-07	9.76272e-07	1.95974	0.01566	0.01566
	-1.94983	-0.00116	0.00116	1.94954	9.28673e-07	9.28673e-07	-1.94984	-9.46101e-09	9.46101e-09	1.94959	0.000641444	0.000641444	-1.94974	-0.000570002	0.000570002	1.94971	1.51403e-07	1.51403e-07	-1.94969	-9.45785e-07	9.45785e-07	1.9497	0.01554	0.01554
	-1.93981	-0.00115	0.00115	1.93954	9.18183e-07	9.18183e-07	-1.93983	-9.24627e-09	9.24627e-09	1.93959	0.000633235	0.000633235	-1.93972	-0.000564225	0.000564225	1.93971	1.49883e-07	1.49883e-07	-1.93967	-9.15982e-07	9.15982e-07	1.9397	0.01542	0.01542
	-1.92982	-0.00114	0.00114	1.92955	9.08832e-07	9.08832e-07	-1.92983	-9.02872e-09	9.02872e-09	1.9296	0.000624814	0.000624814	-1.92974	-0.000558633	0.000558633	1.92972	1.48352e-07	1.48352e-07	-1.92969	-8.87089e-07	8.87089e-07	1.92971	0.0153	0.0153
	-1.91982	-0.00113	0.00113	1.91954	8.9935e-07	8.9935e-07	-1.91982	-8.82975e-09	8.82975e-09	1.9196	0.000617524	0.000617524	-1.91973	-0.000552987	0.000552987	1.91971	1.46845e-07	1.46845e-07	-1.91968	-8.58949e-07	8.58949e-07	1.91971	0.01519	0.01519
	-1.90986	-0.00112	0.00112	1.90959	8.89789e-07	8.89789e-07	-1.90988	-8.61361e-09	8.61361e-09	1.90965	0.000608682	0.000608682	-1.90978	-0.000547089	0.000547089	1.90976	1.45306e-07	1.45306e-07	-1.90974	-8.3165e-07	8.3165e-07	1.90975	0.01507	0.01507
	-1.89985	-0.00111	0.00111	1.89959	8.80098e-07	8.80098e-07	-1.89987	-8.37081e-09	8.37081e-09	1.89965	0.000600936	0.000600936	-1.89977	-0.000541699	0.000541699	1.89975	1.43887e-07	1.43887e-07	-1.89973	-8.04791e-07	8.04791e-07	1.89975	0.01495	0.01495
	-1.88986	-0.0011	0.0011	1.88959	8.71041e-07	8.71041e-07	-1.88987	-8.15634e-09	8.15634e-09	1.88966	0.000592622	0.000592622	-1.88978	-0.000536075	0.000536075	1.88976	1.42453e-07	1.42453e-07	-1.88975	-7.78913e-07	7.78913e-07	1.88975	0.01483	0.01483
	-1.87985	-0.00109	0.00109	1.87959	8.6227e-07	8.6227e-07	-1.87987	-7.97522e-09	7.97522e-09	1.87965	0.000584715	0.000584715	-1.87978	-0.000530259	0.000530259	1.87976	1.4101e-07	1.4101e-07	-1.87974	-7.53578e-07	7.53578e-07	1.87975	0.01472	0.01472
	-1.86978	-0.00108	0.00108	1.86953	8.532e-07	8.532e-07	-1.8698	-7.78031e-09	7.78031e-09	1.86959	0.000576017	0.000576017	-1.86971	-0.000524782	0.000524782	1.86969	1.3955e-07	1.3955e-07	-1.86967	-7.28778e-07	7.28778e-07	1.86968	0.0146	0.0146
	-1.85978	-0.00107	0.00107	1.85952	8.43502e-07	8.43502e-07	-1.8598	-7.60298e-09	7.60298e-09	1.85959	0.000568397	0.000568397	-1.8597	-0.000519101	0.000519101	1.85969	1.38147e-07	1.38147e-07	-1.85967	-7.04939e-07	7.04939e-07	1.85968	0.01448	0.01448
	-1.84979	-0.00106	0.00106	1.84954	8.35003e-07	8.35003e-07	-1.8498	-7.41203e-09	7.41203e-09	1.8496	0.000559855	0.000559855	-1.84972	-0.000513274	0.000513274	1.8497	1.36676e-07	1.36676e-07	-1.84969	-6.81734e-07	6.81734e-07	1.84969	0.01437	0.01437
	-1.83979	-0.00105	0.00105	1.83954	8.25618e-07	8.25618e-07	-1.83981	-7.22648e-09	7.22648e-09	1.83959	0.000551628	0.000551628	-1.83972	-0.000507742	0.000507742	1.83969	1.35258e-07	1.35258e-07	-1.83969	-6.59189e-07	6.59189e-07	1.83968	0.01425	0.01425
	-1.82984	-0.00105	0.00105	1.82959	8.16656e-07	8.16656e-07	-1.82986	-7.09879e-09	7.09879e-09	1.82965	0.000543773	0.000543773	-1.82976	-0.000502224	0.000502224	1.82975	1.33932e-07	1.33932e-07	-1.82974	-6.37351e-07	6.37351e-07	1.82974	0.01413	0.01413
	-1.81983	-0.00104	0.00104	1.81958	8.08425e-07	8.08425e-07	-1.81985	-6.88709e-09	6.88709e-09	1.81963	0.000535741	0.000535741	-1.81976	-0.000496624	0.000496624	1.81973	1.32574e-07	1.32574e-07	-1.81973	-6.15953e-07	6.15953e-07	1.81972	0.01402	0.01402
	-1.80984	-0.00103	0.00103	1.80958	8.00279e-07	8.00279e-07	-1.80986	-6.7417e-09	6.7417e-09	1.80963	0.000528077	0.000528077	-1.80977	-0.000491089	0.000491089	1.80972	1.31209e-07	1.31209e-07	-1.80975	-5.9514e-07	5.9514e-07	1.80971	0.0139	0.0139
	-1.79985	-0.00102	0.00102	1.79959	7.90939e-07	7.90939e-07	-1.79986	-6.55279e-09	6.55279e-09	1.79964	0.000520078	0.000520078	-1.79977	-0.000485598	0.000485598	1.79974	1.29804e-07	1.29804e-07	-1.79974	-5.74979e-07	5.74979e-07	1.79972	0.01378	0.01378
	-1.7898	-0.00101	0.00101	1.78959	7.82669e-07	7.82669e-07	-1.78982	-6.41475e-09	6.41475e-09	1.78964	0.000512297	0.000512297	-1.78973	-0.00048006	0.00048006	1.78974	1.28449e-07	1.28449e-07	-1.78971	-5.55365e-07	5.55365e-07	1.78972	0.01367	0.01367
	-1.77967	-0.000998274	0.000998274	1.77956	7.74249e-07	7.74249e-07	-1.77982	-6.27439e-09	6.27439e-09	1.77961	0.000504198	0.000504198	-1.77972	-0.00047449	0.00047449	1.7797	1.2709e-07	1.2709e-07	-1.7797	-5.36354e-07	5.36354e-07	1.7797	0.01355	0.01355
	-1.76967	-0.000988913	0.000988913	1.76954	7.65556e-07	7.65556e-07	-1.76981	-6.11496e-09	6.11496e-09	1.7696	0.000496688	0.000496688	-1.76972	-0.000469111	0.000469111	1.76969	1.2579e-07	1.2579e-07	-1.76971	-5.17873e-07	5.17873e-07	1.76968	0.01343	0.01343
	-1.75968	-0.000979582	0.000979582	1.75957	7.57282e-07	7.57282e-07	-1.75983	-5.99243e-09	5.99243e-09	1.75961	0.000488339	0.000488339	-1.75974	-0.000463535	0.000463535	1.7597	1.2445e-07	1.2445e-07	-1.75973	-5.00017e-07	5.00017e-07	1.75969	0.01332	0.01332
	-1.74968	-0.000970227	0.000970227	1.74957	7.49326e-07	7.49326e-07	-1.74982	-5.86122e-09	5.86122e-09	1.74961	0.000481303	0.000481303	-1.74973	-0.000458027	0.000458027	1.74971	1.23133e-07	1.23133e-07	-1.74972	-4.82583e-07	4.82583e-07	1.7497	0.0132	0.0132
	-1.73973	-0.000960947	0.000960947	1.73961	7.41435e-07	7.41435e-07	-1.73987	-5.74565e-09	5.74565e-09	1.73967	0.000473546	0.000473546	-1.73978	-0.000452701	0.000452701	1.73975	1.21839e-07	1.21839e-07	-1.73976	-4.65801e-07	4.65801e-07	1.73974	0.01309	0.01309
	-1.72974	-0.000951634	0.000951634	1.7296	7.33086e-07	7.33086e-07	-1.72987	-5.57421e-09	5.57421e-09	1.72965	0.000465363	0.000465363	-1.72978	-0.000447256	0.000447256	1.72974	1.20481e-07	1.20481e-07	-1.72976	-4.49472e-07	4.49472e-07	1.72974	0.01297	0.01297
	-1.71974	-0.000942343	0.000942343	1.71962	7.25405e-07	7.25405e-07	-1.71987	-5.46723e-09	5.46723e-09	1.71967	0.000457951	0.000457951	-1.71979	-0.00044173	0.00044173	1.71976	1.19235e-07	1.19235e-07	-1.71978	-4.33574e-07	4.33574e-07	1.71975	0.01285	0.01285
	-1.70973	-0.000933061	0.000933061	1.70962	7.17873e-07	7.17873e-07	-1.70986	-5.31533e-09	5.31533e-09	1.70967	0.000450056	0.000450056	-1.70978	-0.000436378	0.000436378	1.70975	1.17924e-07	1.17924e-07	-1.70977	-4.18131e-07	4.18131e-07	1.70974	0.01274	0.01274
	-1.69968	-0.000923739	0.000923739	1.69957	7.09994e-07	7.09994e-07	-1.69981	-5.18689e-09	5.18689e-09	1.69963	0.000442296	0.000442296	-1.69973	-0.000431004	0.000431004	1.6997	1.16722e-07	1.16722e-07	-1.69972	-4.03154e-07	4.03154e-07	1.69971	0.01262	0.01262
	-1.68968	-0.000914491	0.000914491	1.68957	7.02247e-07	7.02247e-07	-1.68983	-5.05962e-09	5.05962e-09	1.68962	0.000435628	0.000435628	-1.68973	-0.000425594	0.000425594	1.6897	1.15418e-07	1.15418e-07	-1.68973	-3.88656e-07	3.88656e-07	1.68969	0.0125	0.0125
	-1.6797	-0.000905264	0.000905264	1.67958	6.94359e-07	6.94359e-07	-1.67984	-4.96151e-09	4.96151e-09	1.67964	0.000428177	0.000428177	-1.67975	-0.000420132	0.000420132	1.67971	1.1426e-07	1.1426e-07	-1.67975	-3.74627e-07	3.74627e-07	1.6797	0.01239	0.01239
	-1.6697	-0.000896041	0.000896041	1.66959	6.86536e-07	6.86536e-07	-1.66984	-4.80964e-09	4.80964e-09	1.66963	0.00042083	0.00042083	-1.66974	-0.000414839	0.000414839	1.66971	1.12968e-07	1.12968e-07	-1.66975	-3.61008e-07	3.61008e-07	1.66971	0.01227	0.01227
	-1.65974	-0.000886868	0.000886868	1.65958	6.79216e-07	6.79216e-07	-1.65987	-4.72832e-09	4.72832e-09	1.65963	0.000413004	0.000413004	-1.65979	-0.00040941	0.00040941	1.65969	1.118e-07	1.118e-07	-1.65979	-3.47906e-07	3.47906e-07	1.65969	0.01216	0.01216
	-1.64975	-0.000877687	0.000877687	1.64961	6.719e-07	6.719e-07	-1.64988	-4.60495e-09	4.60495e-09	1.64966	0.000405461	0.000405461	-1.6498	-0.000404184	0.000404184	1.64974	1.10533e-07	1.10533e-07	-1.64979	-3.35148e-07	3.35148e-07	1.64973	0.01204	0.01204
	-1.63974	-0.000868527	0.000868527	1.63961	6.65242e-07	6.65242e-07	-1.63988	-4.51664e-09	4.51664e-09	1.63967	0.00039819	0.00039819	-1.6398	-0.000398773	0.000398773	1.63973	1.09363e-07	1.09363e-07	-1.6398	-3.22781e-07	3.22781e-07	1.63973	0.01193	0.01193
	-1.62975	-0.00085937	0.00085937	1.62962	6.57594e-07	6.57594e-07	-1.62987	-4.40035e-09	4.40035e-09	1.62967	0.000391026	0.000391026	-1.62979	-0.000393447	0.000393447	1.62974	1.08169e-07	1.08169e-07	-1.62979	-3.10834e-07	3.10834e-07	1.62974	0.01181	0.01181
	-1.61971	-0.000850201	0.000850201	1.61962	6.50392e-07	6.50392e-07	-1.61985	-4.27443e-09	4.27443e-09	1.61967	0.000383291	0.000383291	-1.61977	-0.00038817	0.00038817	1.61975	1.07033e-07	1.07033e-07	-1.61976	-2.9916e-07	2.9916e-07	1.61974	0.01169	0.01169
	-1.6097	-0.000841061	0.000841061	1.60958	6.43633e-07	6.43633e-07	-1.60983	-4.1716e-09	4.1716e-09	1.60964	0.00037677	0.00037677	-1.60974	-0.000382919	0.000382919	1.60971	1.05815e-07	1.05815e-07	-1.60974	-2.8795e-07	2.8795e-07	1.60971	0.01158	0.01158
	-1.5997	-0.00083195	0.00083195	1.59959	6.36242e-07	6.36242e-07	-1.59982	-4.04261e-09	4.04261e-09	1.59964	0.000369181	0.000369181	-1.59974	-0.000377788	0.000377788	1.5997	1.0469e-07	1.0469e-07	-1.59975	-2.77084e-07	2.77084e-07	1.5997	0.01146	0.01146
	-1.58971	-0.000822876	0.000822876	1.5896	6.29206e-07	6.29206e-07	-1.58983	-3.94616e-09	3.94616e-09	1.58965	0.000361663	0.000361663	-1.58975	-0.00037264	0.00037264	1.58971	1.03473e-07	1.03473e-07	-1.58975	-2.66662e-07	2.66662e-07	1.58971	0.01135	0.01135
	-1.5797	-0.0008138	0.0008138	1.57959	6.22436e-07	6.22436e-07	-1.57982	-3.8307e-09	3.8307e-09	1.57965	0.000354661	0.000354661	-1.57974	-0.000367353	0.000367353	1.57971	1.02419e-07	1.02419e-07	-1.57974	-2.56488e-07	2.56488e-07	1.57971	0.01123	0.01123
	-1.56975	-0.000804796	0.000804796	1.56964	6.15965e-07	6.15965e-07	-1.56987	-3.79714e-09	3.79714e-09	1.56969	0.000347325	0.000347325	-1.5698	-0.000362091	0.000362091	1.56975	1.01197e-07	1.01197e-07	-1.5698	-2.46743e-07	2.46743e-07	1.56973	0.01112	0.01112
	-1.55975	-0.000795759	0.000795759	1.55964	6.09131e-07	6.09131e-07	-1.55987	-3.66327e-09	3.66327e-09	1.55969	0.000340971	0.000340971	-1.55979	-0.000357052	0.000357052	1.55975	1.00193e-07	1.00193e-07	-1.55979	-2.37285e-07	2.37285e-07	1.55974	0.011	0.011
	-1.54975	-0.000786763	0.000786763	1.54964	6.0216e-07	6.0216e-07	-1.54987	-3.54789e-09	3.54789e-09	1.5497	0.000333731	0.000333731	-1.5498	-0.000351893	0.000351893	1.54954	9.89713e-08	9.89713e-08	-1.5498	-2.28126e-07	2.28126e-07	1.54975	0.01089	0.01089
	-1.53974	-0.000777738	0.000777738	1.53964	5.95337e-07	5.95337e-07	-1.53985	-3.48522e-09	3.48522e-09	1.5397	0.000326684	0.000326684	-1.53978	-0.000346748	0.000346748	1.53955	9.77841e-08	9.77841e-08	-1.53978	-2.19252e-07	2.19252e-07	1.53975	0.01077	0.01077
	-1.52972	-0.000768747	0.000768747	1.52961	5.88458e-07	5.88458e-07	-1.52984	-3.40171e-09	3.40171e-09	1.52967	0.000319628	0.000319628	-1.52976	-0.0003415	0.0003415	1.52951	9.66384e-08	9.66384e-08	-1.52976	-2.10656e-07	2.10656e-07	1.52973	0.01066	0.01066
	-1.51972	-0.000759797	0.000759797	1.51961	5.81938e-07	5.81938e-07	-1.51984	-3.31737e-09	3.31737e-09	1.51967	0.000312681	0.000312681	-1.51976	-0.000336537	0.000336537	1.51951	9.54889e-08	9.54889e-08	-1.51977	-2.02408e-07	2.02408e-07	1.51972	0.01054	0.01054
	-1.50973	-0.000750878	0.000750878	1.50962	5.75922e-07	5.75922e-07	-1.50985	-3.23962e-09	3.23962e-09	1.50968	0.000306276	0.000306276	-1.50977	-0.00033138	0.00033138	1.50954	9.44342e-08	9.44342e-08	-1.50977	-1.94442e-07	1.94442e-07	1.50973	0.01043	0.01043
	-1.49973	-0.000741949	0.000741949	1.49961	5.69331e-07	5.69331e-07	-1.49986	-3.14043e-09	3.14043e-09	1.49966	0.000299511	0.000299511	-1.49977	-0.00032642	0.00032642	1.49951	9.33651e-08	9.33651e-08	-1.49977	-1.86731e-07	1.86731e-07	1.49972	0.01031	0.01031
	-1.48978	-0.000733092	0.000733092	1.48961	5.62713e-07	5.62713e-07	-1.48989	-3.05577e-09	3.05577e-09	1.48967	0.000292143	0.000292143	-1.48982	-0.00032156	0.00032156	1.48952	9.2255e-08	9.2255e-08	-1.48982	-1.79358e-07	1.79358e-07	1.48972	0.0102	0.0102
	-1.47978	-0.000724225	0.000724225	1.47966	5.565e-07	5.565e-07	-1.4799	-2.97602e-09	2.97602e-09	1.47971	0.000285903	0.000285903	-1.47981	-0.000316559	0.000316559	1.47956	9.11688e-08	9.11688e-08	-1.47983	-1.722e-07	1.722e-07	1.47976	0.01009	0.01009
	-1.46979	-0.000715374	0.000715374	1.46965	5.50414e-07	5.50414e-07	-1.4699	-2.90147e-09	2.90147e-09	1.46971	0.000279206	0.000279206	-1.46982	-0.000311577	0.000311577	1.46956	9.01334e-08	9.01334e-08	-1.46982	-1.65288e-07	1.65288e-07	1.46955	0.00997	0.00997
	-1.45977	-0.000706531	0.000706531	1.45966	5.44851e-07	5.44851e-07	-1.45988	-2.84558e-09	2.84558e-09	1.45972	0.000272647	0.000272647	-1.4598	-0.000306596	0.000306596	1.45958	8.90291e-08	8.90291e-08	-1.45981	-1.58575e-07	1.58575e-07	1.45957	0.00985	0.00985
	-1.44976	-0.000697709	0.000697709	1.44966	5.37882e-07	5.37882e-07	-1.44987	-2.77662e-09	2.77662e-09	1.44972	0.000265606	0.000265606	-1.4498	-0.000301647	0.000301647	1.44957	8.80112e-08	8.80112e-08	-1.4498	-1.52164e-07	1.52164e-07	1.44957	0.00974	0.00974
	-1.43974	-0.000688908	0.000688908	1.43962	5.32057e-07	5.32057e-07	-1.43985	-2.72762e-09	2.72762e-09	1.43969	0.000259663	0.000259663	-1.43978	-0.000296798	0.000296798	1.43954	8.69736e-08	8.69736e-08	-1.43979	-1.45945e-07	1.45945e-07	1.43954	0.00963	0.00963
	-1.42973	-0.000680138	0.000680138	1.42962	5.25956e-07	5.25956e-07	-1.42985	-2.64331e-09	2.64331e-09	1.42968	0.000252869	0.000252869	-1.42977	-0.000291846	0.000291846	1.42954	8.59679e-08	8.59679e-08	-1.42978	-1.39942e-07	1.39942e-07	1.42954	0.00951	0.00951
	-1.41975	-0.000671404	0.000671404	1.41963	5.20237e-07	5.20237e-07	-1.41986	-2.59445e-09	2.59445e-09	1.4197	0.000246632	0.000246632	-1.41978	-0.000287065	0.000287065	1.41955	8.49832e-08	8.49832e-08	-1.41979	-1.34214e-07	1.34214e-07	1.41955	0.0094	0.0094
	-1.40974	-0.000662677	0.000662677	1.40963	5.14832e-07	5.14832e-07	-1.40985	-2.53722e-09	2.53722e-09	1.40969	0.000240108	0.000240108	-1.40978	-0.000282291	0.000282291	1.40955	8.39988e-08	8.39988e-08	-1.40978	-1.28681e-07	1.28681e-07	1.40954	0.00928	0.00928
	-1.39979	-0.00065402	0.00065402	1.39968	5.08478e-07	5.08478e-07	-1.39991	-2.47467e-09	2.47467e-09	1.39974	0.000233728	0.000233728	-1.39983	-0.000277465	0.000277465	1.39959	8.29344e-08	8.29344e-08	-1.39983	-1.23347e-07	1.23347e-07	1.39959	0.00917	0.00917
	-1.38978	-0.000645344	0.000645344	1.38968	5.02584e-07	5.02584e-07	-1.38989	-2.40508e-09	2.40508e-09	1.38974	0.000227583	0.000227583	-1.38983	-0.000272797	0.000272797	1.38959	8.20217e-08	8.20217e-08	-1.38983	-1.18203e-07	1.18203e-07	1.38959	0.00906	0.00906
	-1.37979	-0.000636698	0.000636698	1.37968	4.96726e-07	4.96726e-07	-1.3799	-2.34706e-09	2.34706e-09	1.37975	0.000221113	0.000221113	-1.37982	-0.000268043	0.000268043	1.3796	8.10336e-08	8.10336e-08	-1.37982	-1.13249e-07	1.13249e-07	1.37961	0.00895	0.00895
	-1.36979	-0.00062807	0.00062807	1.36968	4.90852e-07	4.90852e-07	-1.36989	-2.29032e-09	2.29032e-09	1.36975	0.000215125	0.000215125	-1.36982	-0.000263194	0.000263194	1.36961	8.0087e-08	8.0087e-08	-1.36982	-1.08487e-07	1.08487e-07	1.36959	0.00883	0.00883
	-1.35973	-0.000619429	0.000619429	1.35964	4.858e-07	4.858e-07	-1.35984	-2.23098e-09	2.23098e-09	1.3597	0.000208715	0.000208715	-1.35976	-0.000258451	0.000258451	1.35956	7.91044e-08	7.91044e-08	-1.35977	-1.03883e-07	1.03883e-07	1.35956	0.00872	0.00872
	-1.34973	-0.00061085	0.00061085	1.34962	4.80165e-07	4.80165e-07	-1.34984	-2.1916e-09	2.1916e-09	1.3497	0.000202782	0.000202782	-1.34977	-0.000253767	0.000253767	1.34956	7.81131e-08	7.81131e-08	-1.34966	-9.94281e-08	9.94281e-08	1.34955	0.00861	0.00861
	-1.33974	-0.00060232	0.00060232	1.33962	4.74666e-07	4.74666e-07	-1.33986	-2.13186e-09	2.13186e-09	1.33968	0.000196314	0.000196314	-1.33978	-0.000249273	0.000249273	1.33954	7.72323e-08	7.72323e-08	-1.33968	-9.51999e-08	9.51999e-08	1.33954	0.00849	0.00849
	-1.32974	-0.000593799	0.000593799	1.32962	4.6919e-07	4.6919e-07	-1.32986	-2.06751e-09	2.06751e-09	1.32969	0.000190871	0.000190871	-1.32977	-0.000244489	0.000244489	1.32954	7.63236e-08	7.63236e-08	-1.32968	-9.11283e-08	9.11283e-08	1.32955	0.00838	0.00838
	-1.31978	-0.000585337	0.000585337	1.31963	4.64069e-07	4.64069e-07	-1.31989	-2.02939e-09	2.02939e-09	1.31969	0.000184809	0.000184809	-1.31982	-0.000240062	0.000240062	1.31955	7.53972e-08	7.53972e-08	-1.31973	-8.72389e-08	8.72389e-08	1.31955	0.00827	0.00827
	-1.30979	-0.000576867	0.000576867	1.30967	4.59109e-07	4.59109e-07	-1.30988	-1.97543e-09	1.97543e-09	1.30973	0.000179207	0.000179207	-1.30982	-0.000235613	0.000235613	1.3096	7.45126e-08	7.45126e-08	-1.30973	-8.34915e-08	8.34915e-08	1.30959	0.00816	0.00816
	-1.29976	-0.000568407	0.000568407	1.29966	4.53906e-07	4.53906e-07	-1.29986	-1.93188e-09	1.93188e-09	1.29973	0.000173358	0.000173358	-1.29979	-0.000231154	0.000231154	1.2996	7.3559e-08	7.3559e-08	-1.29971	-7.98749e-08	7.98749e-08	1.29959	0.00804	0.00804
	-1.28978	-0.00056002	0.00056002	1.28967	4.48215e-07	4.48215e-07	-1.28988	-1.87658e-09	1.87658e-09	1.28973	0.000167618	0.000167618	-1.28981	-0.000226703	0.000226703	1.28961	7.26339e-08	7.26339e-08	-1.28973	-7.64071e-08	7.64071e-08	1.28961	0.00793	0.00793
	-1.27977	-0.000551631	0.000551631	1.27967	4.4303e-07	4.4303e-07	-1.27987	-1.84682e-09	1.84682e-09	1.27974	0.000161526	0.000161526	-1.2798	-0.000222216	0.000222216	1.2796	7.17915e-08	7.17915e-08	-1.27973	-7.30698e-08	7.30698e-08	1.2796	0.00782	0.00782
	-1.26974	-0.000543244	0.000543244	1.26964	4.3771e-07	4.3771e-07	-1.26984	-1.78065e-09	1.78065e-09	1.26971	0.000156517	0.000156517	-1.26976	-0.000217804	0.000217804	1.26957	7.08726e-08	7.08726e-08	-1.2697	-6.98641e-08	6.98641e-08	1.26957	0.00771	0.00771
	-1.25974	-0.00053493	0.00053493	1.25964	4.3288e-07	4.3288e-07	-1.25983	-1.74325e-09	1.74325e-09	1.2597	0.000150859	0.000150859	-1.25976	-0.000213364	0.000213364	1.25956	7.00643e-08	7.00643e-08	-1.2597	-6.67845e-08	6.67845e-08	1.25958	0.0076	0.0076
	-1.24976	-0.000526647	0.000526647	1.24964	4.27702e-07	4.27702e-07	-1.24984	-1.70902e-09	1.70902e-09	1.24971	0.000145425	0.000145425	-1.24979	-0.000208942	0.000208942	1.24957	6.91885e-08	6.91885e-08	-1.24972	-6.38484e-08	6.38484e-08	1.24958	0.00748	0.00748
	-1.23974	-0.000518387	0.000518387	1.23964	4.22795e-07	4.22795e-07	-1.23984	-1.66536e-09	1.66536e-09	1.2397	0.00013979	0.00013979	-1.23977	-0.000204762	0.000204762	1.23957	6.82735e-08	6.82735e-08	-1.23971	-6.10208e-08	6.10208e-08	1.23959	0.00737	0.00737
	-1.22979	-0.00051019	0.00051019	1.22968	4.1817e-07	4.1817e-07	-1.22988	-1.61686e-09	1.61686e-09	1.22975	0.000134457	0.000134457	-1.22982	-0.000200419	0.000200419	1.22963	6.7445e-08	6.7445e-08	-1.22976	-5.83225e-08	5.83225e-08	1.22962	0.00726	0.00726
	-1.21977	-0.000501981	0.000501981	1.21968	4.13159e-07	4.13159e-07	-1.21986	-1.56869e-09	1.56869e-09	1.21975	0.000129491	0.000129491	-1.2198	-0.000196075	0.000196075	1.21962	6.65852e-08	6.65852e-08	-1.21975	-5.57387e-08	5.57387e-08	1.21962	0.00715	0.00715
	-1.20978	-0.00049382	0.00049382	1.20969	4.08453e-07	4.08453e-07	-1.20987	-1.54751e-09	1.54751e-09	1.20976	0.000124401	0.000124401	-1.2098	-0.000191889	0.000191889	1.20963	6.57659e-08	6.57659e-08	-1.20977	-5.32545e-08	5.32545e-08	1.20963	0.00704	0.00704
	-1.19978	-0.000485685	0.000485685	1.19969	4.03262e-07	4.03262e-07	-1.19987	-1.49429e-09	1.49429e-09	1.19975	0.000118778	0.000118778	-1.1998	-0.000187703	0.000187703	1.19963	6.49303e-08	6.49303e-08	-1.19976	-5.08506e-08	5.08506e-08	1.19963	0.00693	0.00693
	-1.18973	-0.000477561	0.000477561	1.18966	3.98867e-07	3.98867e-07	-1.18983	-1.45767e-09	1.45767e-09	1.18972	0.000113823	0.000113823	-1.18976	-0.00018357	0.00018357	1.1896	6.4095e-08	6.4095e-08	-1.18971	-4.85495e-08	4.85495e-08	1.1896	0.00682	0.00682
	-1.17974	-0.000469482	0.000469482	1.17964	3.94146e-07	3.94146e-07	-1.17983	-1.4285e-09	1.4285e-09	1.1797	0.000109271	0.000109271	-1.17977	-0.000179424	0.000179424	1.17959	6.32909e-08	6.32909e-08	-1.17972	-4.63578e-08	4.63578e-08	1.17958	0.00671	0.00671
	-1.16976	-0.000461483	0.000461483	1.16963	3.89515e-07	3.89515e-07	-1.16984	-1.39832e-09	1.39832e-09	1.1697	0.000103665	0.000103665	-1.16978	-0.000175285	0.000175285	1.16958	6.2435e-08	6.2435e-08	-1.16974	-4.42942e-08	4.42942e-08	1.16957	0.0066	0.0066
	-1.15976	-0.000453486	0.000453486	1.15965	3.84685e-07	3.84685e-07	-1.15984	-1.34459e-09	1.34459e-09	1.15952	9.90557e-05	9.90557e-05	-1.15979	-0.000171195	0.000171195	1.15959	6.16791e-08	6.16791e-08	-1.15973	-4.22674e-08	4.22674e-08	1.15959	0.00649	0.00649
	-1.1498	-0.000445558	0.000445558	1.14964	3.80179e-07	3.80179e-07	-1.14987	-1.32473e-09	1.32473e-09	1.14953	9.41591e-05	9.41591e-05	-1.14982	-0.000167219	0.000167219	1.14959	6.09378e-08	6.09378e-08	-1.14978	-4.03599e-08	4.03599e-08	1.14959	0.00638	0.00638
	-1.13979	-0.000437626	0.000437626	1.13969	3.7599e-07	3.7599e-07	-1.13987	-1.27957e-09	1.27957e-09	1.13957	8.96472e-05	8.96472e-05	-1.13981	-0.000163261	0.000163261	1.13964	6.01553e-08	6.01553e-08	-1.13977	-3.8512e-08	3.8512e-08	1.13963	0.00627	0.00627
	-1.12979	-0.000429741	0.000429741	1.12969	3.71145e-07	3.71145e-07	-1.12987	-1.25044e-09	1.25044e-09	1.12958	8.46816e-05	8.46816e-05	-1.12981	-0.000159365	0.000159365	1.12964	5.93538e-08	5.93538e-08	-1.12978	-3.67613e-08	3.67613e-08	1.12964	0.00616	0.00616
	-1.11981	-0.000421908	0.000421908	1.1197	3.66783e-07	3.66783e-07	-1.11989	-1.23069e-09	1.23069e-09	1.1196	8.04431e-05	8.04431e-05	-1.11982	-0.000155389	0.000155389	1.11965	5.85715e-08	5.85715e-08	-1.11979	-3.50808e-08	3.50808e-08	1.11965	0.00605	0.00605
	-1.1098	-0.000414088	0.000414088	1.10969	3.6226e-07	3.6226e-07	-1.10987	-1.19651e-09	1.19651e-09	1.1096	7.62645e-05	7.62645e-05	-1.10981	-0.000151531	0.000151531	1.10965	5.78331e-08	5.78331e-08	-1.10978	-3.34681e-08	3.34681e-08	1.10965	0.00594	0.00594
	-1.09977	-0.000406304	0.000406304	1.09966	3.58e-07	3.58e-07	-1.09985	-1.16475e-09	1.16475e-09	1.09959	7.19257e-05	7.19257e-05	-1.09979	-0.000147841	0.000147841	1.09962	5.71008e-08	5.71008e-08	-1.09977	-3.19331e-08	3.19331e-08	1.09962	0.00583	0.00583
	-1.08978	-0.00039858	0.00039858	1.08966	3.53882e-07	3.53882e-07	-1.08986	-1.13725e-09	1.13725e-09	1.08958	6.8006e-05	6.8006e-05	-1.08979	-0.000144054	0.000144054	1.08961	5.6342e-08	5.6342e-08	-1.08977	-3.04803e-08	3.04803e-08	1.08962	0.00572	0.00572
	-1.07979	-0.000390909	0.000390909	1.07967	3.4941e-07	3.4941e-07	-1.07987	-1.10353e-09	1.10353e-09	1.07962	6.40019e-05	6.40019e-05	-1.07981	-0.000140283	0.000140283	1.07963	5.55774e-08	5.55774e-08	-1.07978	-2.90624e-08	2.90624e-08	1.07963	0.00562	0.00562
	-1.06978	-0.000383258	0.000383258	1.06967	3.45387e-07	3.45387e-07	-1.06985	-1.07937e-09	1.07937e-09	1.06961	6.00175e-05	6.00175e-05	-1.0698	-0.000136573	0.000136573	1.06962	5.48371e-08	5.48371e-08	-1.06977	-2.77473e-08	2.77473e-08	1.06963	0.00551	0.00551
	-1.05983	-0.000375684	0.000375684	1.05973	3.41183e-07	3.41183e-07	-1.05989	-1.0486e-09	1.0486e-09	1.05967	5.62086e-05	5.62086e-05	-1.05984	-0.000133003	0.000133003	1.05967	5.41345e-08	5.41345e-08	-1.05982	-2.64827e-08	2.64827e-08	1.05968	0.0054	0.0054
	-1.04983	-0.000368131	0.000368131	1.04971	3.36955e-07	3.36955e-07	-1.0499	-1.02727e-09	1.02727e-09	1.04968	5.23771e-05	5.23771e-05	-1.04984	-0.00012937	0.00012937	1.04966	5.34064e-08	5.34064e-08	-1.04982	-2.52773e-08	2.52773e-08	1.04968	0.00529	0.00529
	-1.03984	-0.000360622	0.000360622	1.03973	3.32896e-07	3.32896e-07	-1.0399	-9.92227e-10	9.92227e-10	1.0397	4.88283e-05	4.88283e-05	-1.03985	-0.000125854	0.000125854	1.03968	5.27361e-08	5.27361e-08	-1.03983	-2.4113e-08	2.4113e-08	1.03969	0.00518	0.00518
	-1.02983	-0.000353156	0.000353156	1.02973	3.28792e-07	3.28792e-07	-1.0299	-9.72642e-10	9.72642e-10	1.0297	4.55854e-05	4.55854e-05	-1.02985	-0.000122429	0.000122429	1.02968	5.20233e-08	5.20233e-08	-1.02983	-2.29813e-08	2.29813e-08	1.02969	0.00508	0.00508
	-1.01978	-0.000345692	0.000345692	1.01972	3.24775e-07	3.24775e-07	-1.01984	-9.41759e-10	9.41759e-10	1.0197	4.20961e-05	4.20961e-05	-1.01979	-0.000118956	0.000118956	1.01967	5.13255e-08	5.13255e-08	-1.01977	-2.18888e-08	2.18888e-08	1.01968	0.00497	0.00497
	-1.00979	-0.000338315	0.000338315	1.00966	3.20616e-07	3.20616e-07	-1.00986	-9.19466e-10	9.19466e-10	1.00965	3.91447e-05	3.91447e-05	-1.0098	-0.000115613	0.000115613	1.00961	5.05883e-08	5.05883e-08	-1.00979	-2.08771e-08	2.08771e-08	1.00964	0.00486	0.00486
	-0.9998	-0.000330995	0.000330995	0.99966	3.16959e-07	3.16959e-07	-0.99987	-8.9841e-10	8.9841e-10	0.99966	3.60049e-05	3.60049e-05	-0.99981	-0.00011215	0.00011215	0.99962	4.99073e-08	4.99073e-08	-0.9998	-1.99248e-08	1.99248e-08	0.99963	0.00476	0.00476
	-0.9898	-0.000323718	0.000323718	0.98967	3.12937e-07	3.12937e-07	-0.98986	-8.74089e-10	8.74089e-10	0.98967	3.3004e-05	3.3004e-05	-0.98981	-0.000108816	0.000108816	0.98962	4.92355e-08	4.92355e-08	-0.98979	-1.90162e-08	1.90162e-08	0.98965	0.00465	0.00465
	-0.97978	-0.000316466	0.000316466	0.97967	3.08903e-07	3.08903e-07	-0.97983	-8.47797e-10	8.47797e-10	0.97968	3.0383e-05	3.0383e-05	-0.97978	-0.000105597	0.000105597	0.97963	4.8553e-08	4.8553e-08	-0.97976	-1.81109e-08	1.81109e-08	0.97965	0.00454	0.00454
	-0.96983	-0.000309336	0.000309336	0.96972	3.05071e-07	3.05071e-07	-0.9699	-8.22726e-10	8.22726e-10	0.96972	2.79492e-05	2.79492e-05	-0.96984	-0.000102361	0.000102361	0.96967	4.78813e-08	4.78813e-08	-0.96983	-1.72714e-08	1.72714e-08	0.9697	0.00444	0.00444
	-0.95983	-0.000302201	0.000302201	0.95971	3.01321e-07	3.01321e-07	-0.9599	-8.06442e-10	8.06442e-10	0.95974	2.55816e-05	2.55816e-05	-0.95972	-9.91071e-05	9.91071e-05	0.95967	4.72725e-08	4.72725e-08	-0.95983	-1.64895e-08	1.64895e-08	0.95969	0.00433	0.00433
	-0.94984	-0.000295136	0.000295136	0.94973	2.97712e-07	2.97712e-07	-0.9499	-7.86921e-10	7.86921e-10	0.94974	2.32336e-05	2.32336e-05	-0.94973	-9.61333e-05	9.61333e-05	0.94968	4.65955e-08	4.65955e-08	-0.94983	-1.57277e-08	1.57277e-08	0.9497	0.00423	0.00423
	-0.93983	-0.000288106	0.000288106	0.93972	2.9407e-07	2.9407e-07	-0.93989	-7.70869e-10	7.70869e-10	0.93975	2.12368e-05	2.12368e-05	-0.93972	-9.29706e-05	9.29706e-05	0.93967	4.595e-08	4.595e-08	-0.93982	-1.49992e-08	1.49992e-08	0.9397	0.00412	0.00412
	-0.9298	-0.000281124	0.000281124	0.92968	2.90489e-07	2.90489e-07	-0.92987	-7.48617e-10	7.48617e-10	0.92971	1.92013e-05	1.92013e-05	-0.9297	-8.99347e-05	8.99347e-05	0.92965	4.532e-08	4.532e-08	-0.9298	-1.43008e-08	1.43008e-08	0.92967	0.00402	0.00402
	-0.9198	-0.000274216	0.000274216	0.91968	2.86506e-07	2.86506e-07	-0.91986	-7.28085e-10	7.28085e-10	0.91971	1.74482e-05	1.74482e-05	-0.9197	-8.70492e-05	8.70492e-05	0.91965	4.46388e-08	4.46388e-08	-0.9198	-1.36324e-08	1.36324e-08	0.91967	0.00392	0.00392
	-0.90981	-0.00026737	0.00026737	0.9097	2.82763e-07	2.82763e-07	-0.90988	-7.0779e-10	7.0779e-10	0.90973	1.58414e-05	1.58414e-05	-0.90973	-8.39967e-05	8.39967e-05	0.90965	4.39803e-08	4.39803e-08	-0.90981	-1.30105e-08	1.30105e-08	0.90968	0.00381	0.00381
	-0.8998	-0.000260571	0.000260571	0.89969	2.79223e-07	2.79223e-07	-0.89986	-6.89088e-10	6.89088e-10	0.89973	1.43302e-05	1.43302e-05	-0.89971	-8.11612e-05	8.11612e-05	0.89965	4.33663e-08	4.33663e-08	-0.8998	-1.24127e-08	1.24127e-08	0.89968	0.00371	0.00371
	-0.88985	-0.000253865	0.000253865	0.88974	2.75867e-07	2.75867e-07	-0.88991	-6.74769e-10	6.74769e-10	0.88978	1.28265e-05	1.28265e-05	-0.88976	-7.83639e-05	7.83639e-05	0.8897	4.27467e-08	4.27467e-08	-0.88984	-1.18433e-08	1.18433e-08	0.88973	0.00361	0.00361
	-0.87985	-0.000247193	0.000247193	0.87974	2.72721e-07	2.72721e-07	-0.87991	-6.56573e-10	6.56573e-10	0.87977	1.15098e-05	1.15098e-05	-0.87977	-7.55453e-05	7.55453e-05	0.87969	4.21642e-08	4.21642e-08	-0.87984	-1.13073e-08	1.13073e-08	0.87973	0.0035	0.0035
	-0.86986	-0.000240581	0.000240581	0.86974	2.68889e-07	2.68889e-07	-0.86992	-6.37708e-10	6.37708e-10	0.86978	1.03784e-05	1.03784e-05	-0.86977	-7.28537e-05	7.28537e-05	0.8697	4.15515e-08	4.15515e-08	-0.86985	-1.07942e-08	1.07942e-08	0.86974	0.0034	0.0034
	-0.85984	-0.000234025	0.000234025	0.85972	2.6558e-07	2.6558e-07	-0.8599	-6.18786e-10	6.18786e-10	0.85958	9.32895e-06	9.32895e-06	-0.85977	-7.02025e-05	7.02025e-05	0.85969	4.09583e-08	4.09583e-08	-0.85984	-1.03067e-08	1.03067e-08	0.85971	0.0033	0.0033
	-0.84982	-0.00022752	0.00022752	0.84972	2.61988e-07	2.61988e-07	-0.84986	-6.00677e-10	6.00677e-10	0.84961	8.39994e-06	8.39994e-06	-0.84973	-6.75576e-05	6.75576e-05	0.84969	4.03411e-08	4.03411e-08	-0.84923	-9.82717e-09	9.82717e-09	0.84971	0.0032	0.0032
	-0.83982	-0.000221103	0.000221103	0.8397	2.58669e-07	2.58669e-07	-0.83987	-5.82608e-10	5.82608e-10	0.83959	7.53533e-06	7.53533e-06	-0.83975	-6.50603e-05	6.50603e-05	0.83966	3.97485e-08	3.97485e-08	-0.83982	-9.41038e-09	9.41038e-09	0.8397	0.0031	0.0031
	-0.82983	-0.000214762	0.000214762	0.82969	2.55207e-07	2.55207e-07	-0.82987	-5.68254e-10	5.68254e-10	0.82961	6.79733e-06	6.79733e-06	-0.82976	-6.25532e-05	6.25532e-05	0.82966	3.91965e-08	3.91965e-08	-0.82983	-8.98928e-09	8.98928e-09	0.82969	0.003	0.003
	-0.81982	-0.000208468	0.000208468	0.81971	2.52021e-07	2.52021e-07	-0.81987	-5.52783e-10	5.52783e-10	0.81963	6.1309e-06	6.1309e-06	-0.81974	-6.00949e-05	6.00949e-05	0.81967	3.86094e-08	3.86094e-08	-0.81982	-8.58681e-09	8.58681e-09	0.81971	0.0029	0.0029
	-0.80982	-0.00020226	0.00020226	0.8097	2.48609e-07	2.48609e-07	-0.80986	-5.40364e-10	5.40364e-10	0.80964	5.50784e-06	5.50784e-06	-0.80974	-5.77947e-05	5.77947e-05	0.80967	3.80266e-08	3.80266e-08	-0.80981	-8.20414e-09	8.20414e-09	0.8097	0.0028	0.0028
	-0.79988	-0.000196154	0.000196154	0.79975	2.45347e-07	2.45347e-07	-0.79992	-5.24179e-10	5.24179e-10	0.79969	4.98128e-06	4.98128e-06	-0.79981	-5.53909e-05	5.53909e-05	0.79972	3.74602e-08	3.74602e-08	-0.79987	-7.85041e-09	7.85041e-09	0.79975	0.0027	0.0027
	-0.78987	-0.000190074	0.000190074	0.78975	2.4212e-07	2.4212e-07	-0.78991	-5.08313e-10	5.08313e-10	0.7897	4.51386e-06	4.51386e-06	-0.7898	-5.31109e-05	5.31109e-05	0.78971	3.68857e-08	3.68857e-08	-0.78986	-7.50125e-09	7.50125e-09	0.78975	0.0026	0.0026
	-0.77988	-0.000184085	0.000184085	0.77976	2.38987e-07	2.38987e-07	-0.77992	-4.96045e-10	4.96045e-10	0.77973	4.07847e-06	4.07847e-06	-0.77981	-5.09325e-05	5.09325e-05	0.77973	3.63484e-08	3.63484e-08	-0.77987	-7.17503e-09	7.17503e-09	0.77977	0.00251	0.00251
	-0.76987	-0.000178158	0.000178158	0.76975	2.35959e-07	2.35959e-07	-0.76992	-4.79092e-10	4.79092e-10	0.76972	3.69324e-06	3.69324e-06	-0.76981	-4.86573e-05	4.86573e-05	0.76972	3.57962e-08	3.57962e-08	-0.76986	-6.86522e-09	6.86522e-09	0.76976	0.00241	0.00241
	-0.75984	-0.000172303	0.000172303	0.75973	2.3263e-07	2.3263e-07	-0.75989	-4.65121e-10	4.65121e-10	0.7597	3.35427e-06	3.35427e-06	-0.75978	-4.66137e-05	4.66137e-05	0.7597	3.52481e-08	3.52481e-08	-0.75985	-6.56625e-09	6.56625e-09	0.75974	0.00231	0.00231
	-0.74984	-0.000166536	0.000166536	0.74972	2.29488e-07	2.29488e-07	-0.74989	-4.53515e-10	4.53515e-10	0.7497	3.03785e-06	3.03785e-06	-0.74978	-4.45389e-05	4.45389e-05	0.7497	3.4704e-08	3.4704e-08	-0.74984	-6.28225e-09	6.28225e-09	0.74974	0.00222	0.00222
	-0.73985	-0.000160855	0.000160855	0.73973	2.26186e-07	2.26186e-07	-0.73989	-4.41451e-10	4.41451e-10	0.73972	2.76163e-06	2.76163e-06	-0.7398	-4.25266e-05	4.25266e-05	0.73969	3.41643e-08	3.41643e-08	-0.73984	-6.01251e-09	6.01251e-09	0.73974	0.00212	0.00212
	-0.72985	-0.000155259	0.000155259	0.72973	2.23215e-07	2.23215e-07	-0.7299	-4.28433e-10	4.28433e-10	0.72972	2.50988e-06	2.50988e-06	-0.7298	-4.05775e-05	4.05775e-05	0.7297	3.36464e-08	3.36464e-08	-0.72984	-5.7569e-09	5.7569e-09	0.72974	0.00203	0.00203
	-0.7199	-0.000149752	0.000149752	0.71978	2.20268e-07	2.20268e-07	-0.71994	-4.18402e-10	4.18402e-10	0.71978	2.28221e-06	2.28221e-06	-0.71985	-3.87106e-05	3.87106e-05	0.71975	3.31143e-08	3.31143e-08	-0.71989	-5.51364e-09	5.51364e-09	0.7198	0.00194	0.00194
	-0.7099	-0.000144322	0.000144322	0.70978	2.17418e-07	2.17418e-07	-0.70994	-4.05831e-10	4.05831e-10	0.70977	2.07948e-06	2.07948e-06	-0.70985	-3.68756e-05	3.68756e-05	0.70975	3.2602e-08	3.2602e-08	-0.7099	-5.28617e-09	5.28617e-09	0.70979	0.00184	0.00184
	-0.6999	-0.000138974	0.000138974	0.69976	2.14299e-07	2.14299e-07	-0.69993	-3.92116e-10	3.92116e-10	0.69976	1.89098e-06	1.89098e-06	-0.69985	-3.50876e-05	3.50876e-05	0.69973	3.20667e-08	3.20667e-08	-0.69989	-5.06533e-09	5.06533e-09	0.69978	0.00175	0.00175
	-0.6899	-0.00013371	0.00013371	0.68976	2.11188e-07	2.11188e-07	-0.68994	-3.8187e-10	3.8187e-10	0.68976	1.72357e-06	1.72357e-06	-0.68985	-3.33513e-05	3.33513e-05	0.68973	3.15884e-08	3.15884e-08	-0.68989	-4.85767e-09	4.85767e-09	0.68978	0.00166	0.00166
	-0.67983	-0.000128502	0.000128502	0.67977	2.08094e-07	2.08094e-07	-0.67987	-3.69793e-10	3.69793e-10	0.67977	1.56975e-06	1.56975e-06	-0.67978	-3.16707e-05	3.16707e-05	0.67974	3.10537e-08	3.10537e-08	-0.67983	-4.65807e-09	4.65807e-09	0.67978	0.00157	0.00157
	-0.66983	-0.000123422	0.000123422	0.66971	2.0528e-07	2.0528e-07	-0.66988	-3.58618e-10	3.58618e-10	0.66973	1.42719e-06	1.42719e-06	-0.66979	-3.005e-05	3.005e-05	0.66968	3.05639e-08	3.05639e-08	-0.66984	-4.47109e-09	4.47109e-09	0.66973	0.00149	0.00149
	-0.65982	-0.000118428	0.000118428	0.65971	2.02518e-07	2.02518e-07	-0.65986	-3.50179e-10	3.50179e-10	0.65972	1.30185e-06	1.30185e-06	-0.65978	-2.84708e-05	2.84708e-05	0.65969	3.00678e-08	3.00678e-08	-0.65981	-4.29095e-09	4.29095e-09	0.65973	0.0014	0.0014
	-0.64984	-0.000113544	0.000113544	0.64971	1.99448e-07	1.99448e-07	-0.64988	-3.39858e-10	3.39858e-10	0.64973	1.18407e-06	1.18407e-06	-0.6498	-2.69292e-05	2.69292e-05	0.64969	2.95774e-08	2.95774e-08	-0.64984	-4.12076e-09	4.12076e-09	0.64974	0.00131	0.00131
	-0.63984	-0.000108748	0.000108748	0.63971	1.96747e-07	1.96747e-07	-0.63987	-3.29943e-10	3.29943e-10	0.63973	1.07633e-06	1.07633e-06	-0.6398	-2.54415e-05	2.54415e-05	0.63969	2.90881e-08	2.90881e-08	-0.63983	-3.95553e-09	3.95553e-09	0.63974	0.00123	0.00123
	-0.62989	-0.000104068	0.000104068	0.62976	1.93934e-07	1.93934e-07	-0.62993	-3.20064e-10	3.20064e-10	0.62961	9.74308e-07	9.74308e-07	-0.62984	-2.40494e-05	2.40494e-05	0.62974	2.86049e-08	2.86049e-08	-0.62989	-3.79848e-09	3.79848e-09	0.62979	0.00115	0.00115
	-0.61975	-9.94368e-05	9.94368e-05	0.61975	1.91386e-07	1.91386e-07	-0.61992	-3.11219e-10	3.11219e-10	0.61963	8.85499e-07	8.85499e-07	-0.61984	-2.26642e-05	2.26642e-05	0.61973	2.81218e-08	2.81218e-08	-0.61987	-3.65329e-09	3.65329e-09	0.61979	0.00107	0.00107
	-0.60977	-9.49423e-05	9.49423e-05	0.60977	1.88345e-07	1.88345e-07	-0.60993	-3.01112e-10	3.01112e-10	0.60965	8.00913e-07	8.00913e-07	-0.60986	-2.1324e-05	2.1324e-05	0.60975	2.76588e-08	2.76588e-08	-0.60989	-3.50695e-09	3.50695e-09	0.60961	0.000986803	0.000986803
	-0.59976	-9.05409e-05	9.05409e-05	0.59976	1.85457e-07	1.85457e-07	-0.59992	-2.91755e-10	2.91755e-10	0.59966	7.23298e-07	7.23298e-07	-0.59985	-2.00867e-05	2.00867e-05	0.59975	2.71774e-08	2.71774e-08	-0.59987	-3.37268e-09	3.37268e-09	0.59963	0.000909835	0.000909835
	-0.58973	-8.62379e-05	8.62379e-05	0.58973	1.82672e-07	1.82672e-07	-0.58988	-2.83573e-10	2.83573e-10	0.58965	6.51673e-07	6.51673e-07	-0.58981	-1.88462e-05	1.88462e-05	0.58972	2.67348e-08	2.67348e-08	-0.58984	-3.24544e-09	3.24544e-09	0.58961	0.000834815	0.000834815
	-0.57974	-8.20472e-05	8.20472e-05	0.57972	1.80011e-07	1.80011e-07	-0.57988	-2.75314e-10	2.75314e-10	0.57965	5.85839e-07	5.85839e-07	-0.57981	-1.76724e-05	1.76724e-05	0.57971	2.62752e-08	2.62752e-08	-0.57983	-3.12122e-09	3.12122e-09	0.57962	0.000762151	0.000762151
	-0.56975	-7.79731e-05	7.79731e-05	0.56973	1.77474e-07	1.77474e-07	-0.56989	-2.6662e-10	2.6662e-10	0.56967	5.25861e-07	5.25861e-07	-0.56983	-1.65804e-05	1.65804e-05	0.56972	2.5821e-08	2.5821e-08	-0.56985	-3.00387e-09	3.00387e-09	0.56965	0.000692092	0.000692092
	-0.55976	-7.39981e-05	7.39981e-05	0.55973	1.74739e-07	1.74739e-07	-0.55988	-2.59193e-10	2.59193e-10	0.55968	4.70291e-07	4.70291e-07	-0.55983	-1.54927e-05	1.54927e-05	0.55972	2.5366e-08	2.5366e-08	-0.55984	-2.8906e-09	2.8906e-09	0.55966	0.00062455	0.00062455
	-0.54981	-7.0144e-05	7.0144e-05	0.54977	1.72008e-07	1.72008e-07	-0.54992	-2.51167e-10	2.51167e-10	0.54973	4.19687e-07	4.19687e-07	-0.54986	-1.44457e-05	1.44457e-05	0.54976	2.49035e-08	2.49035e-08	-0.54988	-2.78603e-09	2.78603e-09	0.54971	0.000560161	0.000560161
	-0.5398	-6.63855e-05	6.63855e-05	0.53975	1.69615e-07	1.69615e-07	-0.53992	-2.42316e-10	2.42316e-10	0.53972	3.73054e-07	3.73054e-07	-0.53986	-1.34917e-05	1.34917e-05	0.53974	2.44824e-08	2.44824e-08	-0.53988	-2.68341e-09	2.68341e-09	0.53971	0.000498354	0.000498354
	-0.52982	-6.274e-05	6.274e-05	0.52974	1.66773e-07	1.66773e-07	-0.52992	-2.35057e-10	2.35057e-10	0.52973	3.30864e-07	3.30864e-07	-0.52986	-1.25475e-05	1.25475e-05	0.52973	2.40476e-08	2.40476e-08	-0.52988	-2.58476e-09	2.58476e-09	0.52971	0.000439942	0.000439942
	-0.51981	-5.92026e-05	5.92026e-05	0.51975	1.6411e-07	1.6411e-07	-0.51992	-2.27758e-10	2.27758e-10	0.51974	2.91955e-07	2.91955e-07	-0.51986	-1.16559e-05	1.16559e-05	0.51974	2.36151e-08	2.36151e-08	-0.51987	-2.49022e-09	2.49022e-09	0.51974	0.000385142	0.000385142
	-0.50972	-5.57438e-05	5.57438e-05	0.50976	1.61621e-07	1.61621e-07	-0.50982	-2.21046e-10	2.21046e-10	0.50974	2.56815e-07	2.56815e-07	-0.50977	-1.08032e-05	1.08032e-05	0.50974	2.31838e-08	2.31838e-08	-0.50978	-2.40227e-09	2.40227e-09	0.50975	0.00033397	0.00033397
	-0.49972	-5.24288e-05	5.24288e-05	0.49968	1.59022e-07	1.59022e-07	-0.49982	-2.14374e-10	2.14374e-10	0.49968	2.24777e-07	2.24777e-07	-0.49966	-9.95879e-06	9.95879e-06	0.49967	2.27535e-08	2.27535e-08	-0.49979	-2.31371e-09	2.31371e-09	0.49968	0.000286457	0.000286457
	-0.48973	-4.92325e-05	4.92325e-05	0.48968	1.56557e-07	1.56557e-07	-0.48982	-2.07458e-10	2.07458e-10	0.48969	1.96114e-07	1.96114e-07	-0.48968	-9.18618e-06	9.18618e-06	0.48967	2.23369e-08	2.23369e-08	-0.48979	-2.23382e-09	2.23382e-09	0.48969	0.000243346	0.000243346
	-0.47975	-4.61526e-05	4.61526e-05	0.47968	1.53987e-07	1.53987e-07	-0.47984	-2.00775e-10	2.00775e-10	0.4797	1.70458e-07	1.70458e-07	-0.47972	-8.46697e-06	8.46697e-06	0.47968	2.19186e-08	2.19186e-08	-0.47981	-2.1538e-09	2.1538e-09	0.47971	0.000204501	0.000204501
	-0.46975	-4.31759e-05	4.31759e-05	0.46969	1.51421e-07	1.51421e-07	-0.46983	-1.95463e-10	1.95463e-10	0.46971	1.47458e-07	1.47458e-07	-0.46971	-7.78826e-06	7.78826e-06	0.46968	2.15075e-08	2.15075e-08	-0.4698	-2.07841e-09	2.07841e-09	0.46972	0.00016987	0.00016987
	-0.45981	-4.03261e-05	4.03261e-05	0.45974	1.49094e-07	1.49094e-07	-0.45989	-1.88233e-10	1.88233e-10	0.45976	1.26845e-07	1.26845e-07	-0.45977	-7.13388e-06	7.13388e-06	0.45973	2.10986e-08	2.10986e-08	-0.45985	-2.0057e-09	2.0057e-09	0.45977	0.000139618	0.000139618
	-0.44981	-3.75763e-05	3.75763e-05	0.44973	1.46623e-07	1.46623e-07	-0.4499	-1.82015e-10	1.82015e-10	0.44976	1.08768e-07	1.08768e-07	-0.44978	-6.54058e-06	6.54058e-06	0.44973	2.06923e-08	2.06923e-08	-0.44985	-1.93623e-09	1.93623e-09	0.44978	0.000113328	0.000113328
	-0.43983	-3.4938e-05	3.4938e-05	0.43974	1.43967e-07	1.43967e-07	-0.4399	-1.77046e-10	1.77046e-10	0.43957	9.25783e-08	9.25783e-08	-0.43979	-5.9636e-06	5.9636e-06	0.43974	2.03035e-08	2.03035e-08	-0.43986	-1.86919e-09	1.86919e-09	0.43961	9.07695e-05	9.07695e-05
	-0.42981	-3.24062e-05	3.24062e-05	0.42974	1.41435e-07	1.41435e-07	-0.42988	-1.70502e-10	1.70502e-10	0.42961	7.86971e-08	7.86971e-08	-0.4298	-5.41144e-06	5.41144e-06	0.42974	1.99026e-08	1.99026e-08	-0.42984	-1.80251e-09	1.80251e-09	0.42965	7.20764e-05	7.20764e-05
	-0.41979	-2.99818e-05	2.99818e-05	0.41971	1.39083e-07	1.39083e-07	-0.41985	-1.65679e-10	1.65679e-10	0.4196	6.6623e-08	6.6623e-08	-0.41977	-4.9033e-06	4.9033e-06	0.4197	1.95104e-08	1.95104e-08	-0.41982	-1.73994e-09	1.73994e-09	0.41965	5.66204e-05	5.66204e-05
	-0.4098	-2.7678e-05	2.7678e-05	0.40971	1.36741e-07	1.36741e-07	-0.40986	-1.59803e-10	1.59803e-10	0.40962	5.61951e-08	5.61951e-08	-0.40977	-4.42147e-06	4.42147e-06	0.4097	1.91262e-08	1.91262e-08	-0.40983	-1.68361e-09	1.68361e-09	0.40968	4.40915e-05	4.40915e-05
	-0.39982	-2.54793e-05	2.54793e-05	0.39972	1.34214e-07	1.34214e-07	-0.39988	-1.54805e-10	1.54805e-10	0.39966	4.7285e-08	4.7285e-08	-0.39979	-3.98588e-06	3.98588e-06	0.39971	1.87422e-08	1.87422e-08	-0.39984	-1.62163e-09	1.62163e-09	0.39971	3.4061e-05	3.4061e-05
	-0.38982	-2.33868e-05	2.33868e-05	0.38972	1.31693e-07	1.31693e-07	-0.38988	-1.49424e-10	1.49424e-10	0.38966	3.96967e-08	3.96967e-08	-0.3898	-3.57764e-06	3.57764e-06	0.3897	1.83615e-08	1.83615e-08	-0.38984	-1.566e-09	1.566e-09	0.38971	2.61017e-05	2.61017e-05
	-0.37985	-2.14089e-05	2.14089e-05	0.3797	1.29303e-07	1.29303e-07	-0.3799	-1.44629e-10	1.44629e-10	0.37966	3.33146e-08	3.33146e-08	-0.37983	-3.19533e-06	3.19533e-06	0.3797	1.79788e-08	1.79788e-08	-0.37987	-1.51387e-09	1.51387e-09	0.37972	1.98578e-05	1.98578e-05
	-0.36987	-1.95288e-05	1.95288e-05	0.36974	1.27032e-07	1.27032e-07	-0.36992	-1.402e-10	1.402e-10	0.36972	2.80069e-08	2.80069e-08	-0.36985	-2.84418e-06	2.84418e-06	0.36974	1.7607e-08	1.7607e-08	-0.36988	-1.46312e-09	1.46312e-09	0.36978	1.50469e-05	1.50469e-05
	-0.35987	-1.7751e-05	1.7751e-05	0.35974	1.24501e-07	1.24501e-07	-0.35992	-1.3536e-10	1.3536e-10	0.35972	2.35767e-08	2.35767e-08	-0.35986	-2.52102e-06	2.52102e-06	0.35974	1.72359e-08	1.72359e-08	-0.35988	-1.41368e-09	1.41368e-09	0.35978	1.13281e-05	1.13281e-05
	-0.34986	-1.60759e-05	1.60759e-05	0.34976	1.22017e-07	1.22017e-07	-0.34991	-1.30937e-10	1.30937e-10	0.34975	1.99237e-08	1.99237e-08	-0.34985	-2.22471e-06	2.22471e-06	0.34975	1.68697e-08	1.68697e-08	-0.34987	-1.36534e-09	1.36534e-09	0.34964	8.47719e-06	8.47719e-06
	-0.33983	-1.44963e-05	1.44963e-05	0.33974	1.19621e-07	1.19621e-07	-0.33987	-1.26375e-10	1.26375e-10	0.33974	1.68843e-08	1.68843e-08	-0.33982	-1.95298e-06	1.95298e-06	0.33973	1.65028e-08	1.65028e-08	-0.33983	-1.3183e-09	1.3183e-09	0.33966	6.3276e-06	6.3276e-06
	-0.3298	-1.30191e-05	1.30191e-05	0.32969	1.17192e-07	1.17192e-07	-0.32984	-1.22249e-10	1.22249e-10	0.3297	1.43703e-08	1.43703e-08	-0.3298	-1.6991e-06	1.6991e-06	0.3297	1.61413e-08	1.61413e-08	-0.32981	-1.27018e-09	1.27018e-09	0.32965	4.70336e-06	4.70336e-06
	-0.31981	-1.16435e-05	1.16435e-05	0.3197	1.14851e-07	1.14851e-07	-0.31986	-1.18221e-10	1.18221e-10	0.31971	1.22764e-08	1.22764e-08	-0.3198	-1.47747e-06	1.47747e-06	0.3197	1.57856e-08	1.57856e-08	-0.31981	-1.2286e-09	1.2286e-09	0.31968	3.48901e-06	3.48901e-06
	-0.30983	-1.03668e-05	1.03668e-05	0.3097	1.1241e-07	1.1241e-07	-0.30986	-1.14304e-10	1.14304e-10	0.30971	1.05514e-08	1.05514e-08	-0.30982	-1.2771e-06	1.2771e-06	0.3097	1.54286e-08	1.54286e-08	-0.30983	-1.18335e-09	1.18335e-09	0.3097	2.58252e-06	2.58252e-06
	-0.29971	-9.18025e-06	9.18025e-06	0.29969	1.09945e-07	1.09945e-07	-0.29985	-1.10294e-10	1.10294e-10	0.29972	9.11284e-09	9.11284e-09	-0.29981	-1.09888e-06	1.09888e-06	0.2997	1.50801e-08	1.50801e-08	-0.29982	-1.14228e-09	1.14228e-09	0.29971	1.90505e-06	1.90505e-06
	-0.28978	-8.0946e-06	8.0946e-06	0.28975	1.07422e-07	1.07422e-07	-0.28991	-1.0658e-10	1.0658e-10	0.28977	7.88503e-09	7.88503e-09	-0.28974	-9.36084e-07	9.36084e-07	0.28975	1.47398e-08	1.47398e-08	-0.28988	-1.10164e-09	1.10164e-09	0.28978	1.40458e-06	1.40458e-06
	-0.27979	-7.09497e-06	7.09497e-06	0.27974	1.04942e-07	1.04942e-07	-0.2799	-1.0271e-10	1.0271e-10	0.27977	6.84562e-09	6.84562e-09	-0.27977	-7.93836e-07	7.93836e-07	0.27974	1.43917e-08	1.43917e-08	-0.27987	-1.06272e-09	1.06272e-09	0.27977	1.03167e-06	1.03167e-06
	-0.26981	-6.1823e-06	6.1823e-06	0.26976	1.02471e-07	1.02471e-07	-0.2699	-9.9432e-11	9.9432e-11	0.26978	5.95697e-09	5.95697e-09	-0.26978	-6.7219e-07	6.7219e-07	0.26976	1.40295e-08	1.40295e-08	-0.26988	-1.02406e-09	1.02406e-09	0.26967	7.55597e-07	7.55597e-07
	-0.25981	-5.35474e-06	5.35474e-06	0.25975	9.98906e-08	9.98906e-08	-0.25989	-9.5864e-11	9.5864e-11	0.25978	5.18934e-09	5.18934e-09	-0.25978	-5.63496e-07	5.63496e-07	0.25974	1.36887e-08	1.36887e-08	-0.25985	-9.87266e-10	9.87266e-10	0.2597	5.53236e-07	5.53236e-07
	-0.24978	-4.60846e-06	4.60846e-06	0.24951	9.75524e-08	9.75524e-08	-0.24986	-9.2575e-11	9.2575e-11	0.24974	4.53026e-09	4.53026e-09	-0.24976	-4.70246e-07	4.70246e-07	0.24972	1.33546e-08	1.33546e-08	-0.24982	-9.51456e-10	9.51456e-10	0.24969	4.03977e-07	4.03977e-07
	-0.2398	-3.94396e-06	3.94396e-06	0.23952	9.5075e-08	9.5075e-08	-0.23987	-8.8419e-11	8.8419e-11	0.23975	3.95334e-09	3.95334e-09	-0.23977	-3.90942e-07	3.90942e-07	0.23971	1.30179e-08	1.30179e-08	-0.23983	-9.13211e-10	9.13211e-10	0.23972	2.94639e-07	2.94639e-07
	-0.22981	-3.35449e-06	3.35449e-06	0.22952	9.24606e-08	9.24606e-08	-0.22987	-8.6048e-11	8.6048e-11	0.22975	3.45375e-09	3.45375e-09	-0.22979	-3.23827e-07	3.23827e-07	0.22972	1.26795e-08	1.26795e-08	-0.22983	-8.77651e-10	8.77651e-10	0.22974	2.14721e-07	2.14721e-07
	-0.21982	-2.8343e-06	2.8343e-06	0.21952	8.98646e-08	8.98646e-08	-0.21986	-8.2631e-11	8.2631e-11	0.21972	3.01265e-09	3.01265e-09	-0.21979	-2.66597e-07	2.66597e-07	0.2197	1.23404e-08	1.23404e-08	-0.21982	-8.42968e-10	8.42968e-10	0.21973	1.56121e-07	1.56121e-07
	-0.20986	-2.38215e-06	2.38215e-06	0.20953	8.73168e-08	8.73168e-08	-0.2099	-7.9743e-11	7.9743e-11	0.20973	2.6251e-09	2.6251e-09	-0.20984	-2.1902e-07	2.1902e-07	0.2097	1.20002e-08	1.20002e-08	-0.20986	-8.09901e-10	8.09901e-10	0.20974	1.13414e-07	1.13414e-07
	-0.19987	-1.98855e-06	1.98855e-06	0.19958	8.48186e-08	8.48186e-08	-0.1999	-7.6314e-11	7.6314e-11	0.19977	2.2844e-09	2.2844e-09	-0.19985	-1.79141e-07	1.79141e-07	0.19975	1.16721e-08	1.16721e-08	-0.19987	-7.78042e-10	7.78042e-10	0.19961	8.22251e-08	8.22251e-08
	-0.18986	-1.65053e-06	1.65053e-06	0.18959	8.21067e-08	8.21067e-08	-0.18989	-7.3774e-11	7.3774e-11	0.18978	1.97976e-09	1.97976e-09	-0.18984	-1.45687e-07	1.45687e-07	0.18974	1.13306e-08	1.13306e-08	-0.18986	-7.44022e-10	7.44022e-10	0.18967	5.9887e-08	5.9887e-08
	-0.17985	-1.36234e-06	1.36234e-06	0.1796	7.95004e-08	7.95004e-08	-0.17988	-7.0857e-11	7.0857e-11	0.17979	1.71124e-09	1.71124e-09	-0.17982	-1.18227e-07	1.18227e-07	0.17975	1.09914e-08	1.09914e-08	-0.17984	-7.12466e-10	7.12466e-10	0.17971	4.35345e-08	4.35345e-08
	-0.16984	-1.11912e-06	1.11912e-06	0.16959	7.67971e-08	7.67971e-08	-0.16986	-6.8044e-11	6.8044e-11	0.16977	1.47226e-09	1.47226e-09	-0.1697	-9.56575e-08	9.56575e-08	0.16975	1.06324e-08	1.06324e-08	-0.16982	-6.79626e-10	6.79626e-10	0.16972	3.16074e-08	3.16074e-08
	-0.15972	-9.14627e-07	9.14627e-07	0.15958	7.3919e-08	7.3919e-08	-0.15986	-6.5167e-11	6.5167e-11	0.15976	1.25923e-09	1.25923e-09	-0.15972	-7.73787e-08	7.73787e-08	0.15972	1.02782e-08	1.02782e-08	-0.15981	-6.48587e-10	6.48587e-10	0.15972	2.29294e-08	2.29294e-08
	-0.14973	-7.45095e-07	7.45095e-07	0.14959	7.12048e-08	7.12048e-08	-0.14985	-6.2494e-11	6.2494e-11	0.14975	1.07171e-09	1.07171e-09	-0.14974	-6.25916e-08	6.25916e-08	0.14969	9.91705e-09	9.91705e-09	-0.14981	-6.18239e-10	6.18239e-10	0.14973	1.66359e-08	1.66359e-08
	-0.13976	-6.05307e-07	6.05307e-07	0.13959	6.82665e-08	6.82665e-08	-0.13987	-5.946e-11	5.946e-11	0.13976	9.05557e-10	9.05557e-10	-0.13976	-5.05025e-08	5.05025e-08	0.13973	9.53481e-09	9.53481e-09	-0.13983	-5.8766e-10	5.8766e-10	0.13974	1.20845e-08	1.20845e-08
	-0.12978	-4.89878e-07	4.89878e-07	0.12959	6.52618e-08	6.52618e-08	-0.12986	-5.6793e-11	5.6793e-11	0.12975	7.5943e-10	7.5943e-10	-0.12978	-4.0669e-08	4.0669e-08	0.12973	9.13314e-09	9.13314e-09	-0.12982	-5.55586e-10	5.55586e-10	0.12975	8.78702e-09	8.78702e-09
	-0.11984	-3.95478e-07	3.95478e-07	0.11966	6.22138e-08	6.22138e-08	-0.11991	-5.4096e-11	5.4096e-11	0.1198	6.31786e-10	6.31786e-10	-0.11984	-3.27479e-08	3.27479e-08	0.11977	8.7058e-09	8.7058e-09	-0.11988	-5.25274e-10	5.25274e-10	0.11981	6.403e-09	6.403e-09
	-0.10984	-3.17594e-07	3.17594e-07	0.10966	5.90495e-08	5.90495e-08	-0.1099	-5.1428e-11	5.1428e-11	0.1098	5.20163e-10	5.20163e-10	-0.10984	-2.62824e-08	2.62824e-08	0.10977	8.2563e-09	8.2563e-09	-0.10987	-4.92974e-10	4.92974e-10	0.10981	4.66143e-09	4.66143e-09
	-0.09986	-2.53956e-07	2.53956e-07	0.09966	5.56788e-08	5.56788e-08	-0.09991	-4.872e-11	4.872e-11	0.09981	4.23647e-10	4.23647e-10	-0.09985	-2.10845e-08	2.10845e-08	0.09978	7.76521e-09	7.76521e-09	-0.09987	-4.61761e-10	4.61761e-10	0.09982	3.40056e-09	3.40056e-09
	-0.08986	-2.01778e-07	2.01778e-07	0.08966	5.21826e-08	5.21826e-08	-0.08991	-4.5535e-11	4.5535e-11	0.0898	3.39857e-10	3.39857e-10	-0.08986	-1.68641e-08	1.68641e-08	0.08978	7.24182e-09	7.24182e-09	-0.08986	-4.29031e-10	4.29031e-10	0.08982	2.48131e-09	2.48131e-09
	-0.07983	-1.5885e-07	1.5885e-07	0.07965	4.84605e-08	4.84605e-08	-0.07988	-4.2618e-11	4.2618e-11	0.07978	2.69977e-10	2.69977e-10	-0.07983	-1.34083e-08	1.34083e-08	0.07975	6.67591e-09	6.67591e-09	-0.07984	-3.9608e-10	3.9608e-10	0.07979	1.80469e-09	1.80469e-09
	-0.06985	-1.23746e-07	1.23746e-07	0.06966	4.44103e-08	4.44103e-08	-0.06989	-3.9114e-11	3.9114e-11	0.06977	2.10981e-10	2.10981e-10	-0.06985	-1.05777e-08	1.05777e-08	0.06975	6.05609e-09	6.05609e-09	-0.06984	-3.61827e-10	3.61827e-10	0.06979	1.31046e-09	1.31046e-09
	-0.05974	-9.4805e-08	9.4805e-08	0.05965	3.99564e-08	3.99564e-08	-0.05988	-3.5383e-11	3.5383e-11	0.05975	1.61591e-10	1.61591e-10	-0.05985	-8.25893e-09	8.25893e-09	0.05973	5.38645e-09	5.38645e-09	-0.05985	-3.25936e-10	3.25936e-10	0.05976	9.44459e-10	9.44459e-10
	-0.04977	-7.11332e-08	7.11332e-08	0.04966	3.51995e-08	3.51995e-08	-0.04989	-3.1466e-11	3.1466e-11	0.04976	1.21636e-10	1.21636e-10	-0.04986	-6.29385e-09	6.29385e-09	0.04975	4.66232e-09	4.66232e-09	-0.04985	-2.85709e-10	2.85709e-10	0.04978	6.72283e-10	6.72283e-10
	-0.03984	-5.14915e-08	5.14915e-08	0.03966	2.98347e-08	2.98347e-08	-0.03993	-2.5421e-11	2.5421e-11	0.03975	8.898e-11	8.898e-11	-0.03989	-4.64522e-09	4.64522e-09	0.03974	3.87784e-09	3.87784e-09	-0.03988	-2.43152e-10	2.43152e-10	0.03978	4.66504e-10	4.66504e-10
	-0.02986	-3.50361e-08	3.50361e-08	0.02973	2.38313e-08	2.38313e-08	-0.02992	-1.9558e-11	1.9558e-11	0.0298	6.278e-11	6.278e-11	-0.02989	-3.22893e-09	3.22893e-09	0.02979	3.03056e-09	3.03056e-09	-0.02988	-1.95631e-10	1.95631e-10	0.02983	3.08621e-10	3.08621e-10
	-0.01986	-2.12204e-08	2.12204e-08	0.01974	1.69795e-08	1.69795e-08	-0.01989	-1.1886e-11	1.1886e-11	0.0198	4.1942e-11	4.1942e-11	-0.01986	-2.00406e-09	2.00406e-09	0.01979	2.1059e-09	2.1059e-09	-0.01986	-1.39853e-10	1.39853e-10	0.01982	1.8753e-10	1.8753e-10
	-0.00989	-9.66956e-09	9.66956e-09	0.00976	9.06127e-09	9.06127e-09	-0.00991	-2.826e-12	2.826e-12	0.0098	2.5463e-11	2.5463e-11	-0.00988	-9.33596e-10	9.33596e-10	0.0098	1.09932e-09	1.09932e-09	-0.00988	-7.5131e-11	7.5131e-11	0.00982	9.1203e-11	9.1203e-11
	0.000105748	1.77209e-10	1.77209e-10	-0.000220382	-1.23072e-10	1.23072e-10	0.000109148	1.0058e-11	1.0058e-11	-0.000204283	1.2732e-11	1.2732e-11	0.000132243	1.9194e-11	1.9194e-11	-0.000201949	-8.372e-12	8.372e-12	0.000144846	3.085e-12	3.085e-12	-0.00017434	1.322e-11	1.322e-11
	0.00977	8.31388e-09	8.31388e-09	-0.00976	-1.04112e-08	1.04112e-08	0.0098	2.4394e-11	2.4394e-11	-0.00989	2.643e-12	2.643e-12	0.0098	8.43777e-10	8.43777e-10	-0.00988	-1.18815e-09	1.18815e-09	0.00982	9.7008e-11	9.7008e-11	-0.00987	-4.9677e-11	4.9677e-11
	0.01974	1.55562e-08	1.55562e-08	-0.01984	-2.31272e-08	2.31272e-08	0.01979	4.3087e-11	4.3087e-11	-0.01987	-6.057e-12	6.057e-12	0.01979	1.6227e-09	1.6227e-09	-0.01986	-2.53855e-09	2.53855e-09	0.01982	2.18262e-10	2.18262e-10	-0.01985	-1.04996e-10	1.04996e-10
	0.02973	2.18517e-08	2.18517e-08	-0.02985	-3.82606e-08	3.82606e-08	0.0298	6.7446e-11	6.7446e-11	-0.0299	-1.2938e-11	1.2938e-11	0.02979	2.33574e-09	2.33574e-09	-0.02989	-4.06953e-09	4.06953e-09	0.02982	3.76355e-10	3.76355e-10	-0.02988	-1.52045e-10	1.52045e-10
	0.03967	2.73651e-08	2.73651e-08	-0.03982	-5.62863e-08	5.62863e-08	0.03975	9.6946e-11	9.6946e-11	-0.03991	-1.7971e-11	1.7971e-11	0.03975	2.99496e-09	2.99496e-09	-0.03989	-5.79606e-09	5.79606e-09	0.03977	5.80583e-10	5.80583e-10	-0.03989	-1.94719e-10	1.94719e-10
	0.04966	3.23055e-08	3.23055e-08	-0.04976	-7.78277e-08	7.78277e-08	0.04976	1.33513e-10	1.33513e-10	-0.04987	-2.2795e-11	2.2795e-11	0.04976	3.61798e-09	3.61798e-09	-0.04985	-7.77815e-09	7.77815e-09	0.04978	8.54741e-10	8.54741e-10	-0.04985	-2.33295e-10	2.33295e-10
	0.05965	3.67434e-08	3.67434e-08	-0.05972	-1.03858e-07	1.03858e-07	0.05975	1.78476e-10	1.78476e-10	-0.05987	-2.684e-11	2.684e-11	0.05974	4.2025e-09	4.2025e-09	-0.05984	-1.00686e-08	1.00686e-08	0.05977	1.22173e-09	1.22173e-09	-0.05985	-2.68291e-10	2.68291e-10
	0.06966	4.08167e-08	4.08167e-08	-0.06984	-1.35212e-07	1.35212e-07	0.06977	2.33294e-10	2.33294e-10	-0.06987	-3.0989e-11	3.0989e-11	0.06976	4.76315e-09	4.76315e-09	-0.06983	-1.27702e-08	1.27702e-08	0.0698	1.72018e-09	1.72018e-09	-0.06985	-3.01846e-10	3.01846e-10
	0.07965	4.45936e-08	4.45936e-08	-0.07983	-1.73724e-07	1.73724e-07	0.07977	2.9838e-10	2.9838e-10	-0.07987	-3.3947e-11	3.3947e-11	0.07977	5.29762e-09	5.29762e-09	-0.07983	-1.5967e-08	1.5967e-08	0.07979	2.40017e-09	2.40017e-09	-0.07984	-3.34809e-10	3.34809e-10
	0.08968	4.81466e-08	4.81466e-08	-0.08985	-2.20648e-07	2.20648e-07	0.0898	3.74965e-10	3.74965e-10	-0.0899	-3.6859e-11	3.6859e-11	0.08979	5.81443e-09	5.81443e-09	-0.08985	-1.98095e-08	1.98095e-08	0.08981	3.33131e-09	3.33131e-09	-0.08988	-3.65249e-10	3.65249e-10
	0.09968	5.15017e-08	5.15017e-08	-0.09985	-2.7756e-07	2.7756e-07	0.09981	4.64861e-10	4.64861e-10	-0.0999	-4.0317e-11	4.0317e-11	0.0998	6.31501e-09	6.31501e-09	-0.09985	-2.43998e-08	2.43998e-08	0.09982	4.61305e-09	4.61305e-09	-0.09987	-3.95521e-10	3.95521e-10
	0.10966	5.46971e-08	5.46971e-08	-0.10983	-3.46755e-07	3.46755e-07	0.10981	5.68768e-10	5.68768e-10	-0.10989	-4.3042e-11	4.3042e-11	0.10979	6.79622e-09	6.79622e-09	-0.10984	-3.00021e-08	3.00021e-08	0.10981	6.36486e-09	6.36486e-09	-0.10987	-4.23985e-10	4.23985e-10
	0.11965	5.77718e-08	5.77718e-08	-0.11983	-4.313e-07	4.313e-07	0.11981	6.88103e-10	6.88103e-10	-0.1199	-4.553e-11	4.553e-11	0.11979	7.26531e-09	7.26531e-09	-0.11984	-3.68002e-08	3.68002e-08	0.11981	8.79051e-09	8.79051e-09	-0.11988	-4.53281e-10	4.53281e-10
	0.1296	6.07438e-08	6.07438e-08	-0.12976	-5.33437e-07	5.33437e-07	0.12976	8.22969e-10	8.22969e-10	-0.12984	-4.8714e-11	4.8714e-11	0.12973	7.71891e-09	7.71891e-09	-0.12977	-4.50448e-08	4.50448e-08	0.12974	1.20605e-08	1.20605e-08	-0.12983	-4.83082e-10	4.83082e-10
	0.13959	6.36327e-08	6.36327e-08	-0.13975	-6.58319e-07	6.58319e-07	0.13975	9.7794e-10	9.7794e-10	-0.13985	-5.1155e-11	5.1155e-11	0.13974	8.16318e-09	8.16318e-09	-0.13976	-5.51112e-08	5.51112e-08	0.13974	1.66678e-08	1.66678e-08	-0.13984	-5.10779e-10	5.10779e-10
	0.14958	6.64813e-08	6.64813e-08	-0.14972	-8.09041e-07	8.09041e-07	0.14975	1.154e-09	1.154e-09	-0.14983	-5.4456e-11	5.4456e-11	0.14973	8.5984e-09	8.5984e-09	-0.14974	-6.74488e-08	6.74488e-08	0.14972	2.29988e-08	2.29988e-08	-0.14982	-5.40365e-10	5.40365e-10
	0.15958	6.92504e-08	6.92504e-08	-0.1597	-9.9065e-07	9.9065e-07	0.15975	1.35321e-09	1.35321e-09	-0.15984	-5.6688e-11	5.6688e-11	0.15973	9.0198e-09	9.0198e-09	-0.1597	-8.24917e-08	8.24917e-08	0.1597	3.1708e-08	3.1708e-08	-0.15982	-5.69992e-10	5.69992e-10
	0.1696	7.20029e-08	7.20029e-08	-0.16983	-1.20959e-06	1.20959e-06	0.16978	1.57719e-09	1.57719e-09	-0.16984	-5.9838e-11	5.9838e-11	0.16976	9.42781e-09	9.42781e-09	-0.16969	-1.00699e-07	1.00699e-07	0.1697	4.36651e-08	4.36651e-08	-0.16983	-5.99502e-10	5.99502e-10
	0.1796	7.47298e-08	7.47298e-08	-0.17984	-1.47048e-06	1.47048e-06	0.17979	1.83016e-09	1.83016e-09	-0.17987	-6.2988e-11	6.2988e-11	0.17977	9.82597e-09	9.82597e-09	-0.17982	-1.23174e-07	1.23174e-07	0.17967	6.00502e-08	6.00502e-08	-0.17984	-6.28902e-10	6.28902e-10
	0.18958	7.74069e-08	7.74069e-08	-0.18986	-1.7779e-06	1.7779e-06	0.18978	2.11672e-09	2.11672e-09	-0.18988	-6.5958e-11	6.5958e-11	0.18976	1.02103e-08	1.02103e-08	-0.18983	-1.49987e-07	1.49987e-07	0.18962	8.23724e-08	8.23724e-08	-0.18986	-6.60522e-10	6.60522e-10
	0.19958	8.00481e-08	8.00481e-08	-0.19986	-2.13725e-06	2.13725e-06	0.19977	2.43944e-09	2.43944e-09	-0.19989	-6.8858e-11	6.8858e-11	0.19976	1.05868e-08	1.05868e-08	-0.19984	-1.82421e-07	1.82421e-07	0.19978	1.12837e-07	1.12837e-07	-0.19987	-6.89573e-10	6.89573e-10
	0.20954	8.2658e-08	8.2658e-08	-0.20986	-2.55415e-06	2.55415e-06	0.20973	2.80492e-09	2.80492e-09	-0.20989	-7.1978e-11	7.1978e-11	0.20971	1.09483e-08	1.09483e-08	-0.20983	-2.20982e-07	2.20982e-07	0.20973	1.55127e-07	1.55127e-07	-0.20987	-7.21048e-10	7.21048e-10
	0.21953	8.52433e-08	8.52433e-08	-0.21981	-3.03218e-06	3.03218e-06	0.21973	3.2183e-09	3.2183e-09	-0.21985	-7.532e-11	7.532e-11	0.21972	1.13099e-08	1.13099e-08	-0.21978	-2.6778e-07	2.6778e-07	0.21972	2.1295e-07	2.1295e-07	-0.21983	-7.53638e-10	7.53638e-10
	0.22954	8.78351e-08	8.78351e-08	-0.22982	-3.57854e-06	3.57854e-06	0.22975	3.6896e-09	3.6896e-09	-0.22986	-7.8842e-11	7.8842e-11	0.22972	1.16591e-08	1.16591e-08	-0.22979	-3.22466e-07	3.22466e-07	0.22973	2.91581e-07	2.91581e-07	-0.22984	-7.85327e-10	7.85327e-10
	0.23953	9.03918e-08	9.03918e-08	-0.2398	-4.1968e-06	4.1968e-06	0.23975	4.23031e-09	4.23031e-09	-0.23986	-8.234e-11	8.234e-11	0.23973	1.20018e-08	1.20018e-08	-0.23978	-3.87509e-07	3.87509e-07	0.23969	3.97947e-07	3.97947e-07	-0.23983	-8.18842e-10	8.18842e-10
	0.24953	9.30011e-08	9.30011e-08	-0.24978	-4.8923e-06	4.8923e-06	0.24974	4.846e-09	4.846e-09	-0.24985	-8.5508e-11	8.5508e-11	0.24971	1.23441e-08	1.23441e-08	-0.24976	-4.62629e-07	4.62629e-07	0.24967	5.42177e-07	5.42177e-07	-0.24982	-8.51961e-10	8.51961e-10
	0.25955	9.55083e-08	9.55083e-08	-0.2598	-5.66995e-06	5.66995e-06	0.25977	5.55577e-09	5.55577e-09	-0.25988	-8.8373e-11	8.8373e-11	0.25975	1.26812e-08	1.26812e-08	-0.25978	-5.50348e-07	5.50348e-07	0.25966	7.36894e-07	7.36894e-07	-0.25985	-8.85255e-10	8.85255e-10
	0.26955	9.80287e-08	9.80287e-08	-0.26981	-6.52964e-06	6.52964e-06	0.26978	6.38332e-09	6.38332e-09	-0.26989	-9.247e-11	9.247e-11	0.26976	1.30141e-08	1.30141e-08	-0.26977	-6.52838e-07	6.52838e-07	0.26962	9.98577e-07	9.98577e-07	-0.26987	-9.22012e-10	9.22012e-10
	0.27954	1.00543e-07	1.00543e-07	-0.27979	-7.47494e-06	7.47494e-06	0.27977	7.33338e-09	7.33338e-09	-0.27989	-9.5707e-11	9.5707e-11	0.27974	1.33446e-08	1.33446e-08	-0.27976	-7.69142e-07	7.69142e-07	0.27977	1.35062e-06	1.35062e-06	-0.27987	-9.57613e-10	9.57613e-10
	0.28954	1.0306e-07	1.0306e-07	-0.28978	-8.50901e-06	8.50901e-06	0.28977	8.45098e-09	8.45098e-09	-0.28989	-1.0042e-10	1.0042e-10	0.28975	1.36748e-08	1.36748e-08	-0.28975	-9.02126e-07	9.02126e-07	0.28976	1.82759e-06	1.82759e-06	-0.28987	-9.94208e-10	9.94208e-10
	0.29698	1.05667e-07	1.05667e-07	-0.29972	-9.62586e-06	9.62586e-06	0.29972	9.75595e-09	9.75595e-09	-0.29984	-1.03442e-10	1.03442e-10	0.29971	1.40013e-08	1.40013e-08	-0.2998	-1.05127e-06	1.05127e-06	0.2997	2.46016e-06	2.46016e-06	-0.29981	-1.03286e-09	1.03286e-09
	0.30971	1.08127e-07	1.08127e-07	-0.30982	-1.08465e-05	1.08465e-05	0.30972	1.12853e-08	1.12853e-08	-0.30985	-1.07598e-10	1.07598e-10	0.3097	1.43245e-08	1.43245e-08	-0.30981	-1.21905e-06	1.21905e-06	0.30969	3.30725e-06	3.30725e-06	-0.30982	-1.07186e-09	1.07186e-09
	0.3197	1.1054e-07	1.1054e-07	-0.31981	-1.21599e-05	1.21599e-05	0.31971	1.31362e-08	1.31362e-08	-0.31984	-1.11927e-10	1.11927e-10	0.3197	1.46516e-08	1.46516e-08	-0.3198	-1.40389e-06	1.40389e-06	0.31967	4.43073e-06	4.43073e-06	-0.3198	-1.11109e-09	1.11109e-09
	0.32969	1.12972e-07	1.12972e-07	-0.3298	-1.35709e-05	1.35709e-05	0.3297	1.53424e-08	1.53424e-08	-0.32982	-1.16914e-10	1.16914e-10	0.3297	1.49815e-08	1.49815e-08	-0.32979	-1.60914e-06	1.60914e-06	0.32963	5.91697e-06	5.91697e-06	-0.3298	-1.15348e-09	1.15348e-09
	0.33974	1.15536e-07	1.15536e-07	-0.33983	-1.50818e-05	1.50818e-05	0.33974	1.80118e-08	1.80118e-08	-0.33985	-1.20953e-10	1.20953e-10	0.33974	1.53204e-08	1.53204e-08	-0.33982	-1.8397e-06	1.8397e-06	0.33963	7.8862e-06	7.8862e-06	-0.33983	-1.19592e-09	1.19592e-09
	0.34976	1.17978e-07	1.17978e-07	-0.34986	-1.66956e-05	1.66956e-05	0.34975	2.12016e-08	2.12016e-08	-0.34989	-1.25271e-10	1.25271e-10	0.34976	1.56509e-08	1.56509e-08	-0.34985	-2.09237e-06	2.09237e-06	0.34959	1.04548e-05	1.04548e-05	-0.34987	-1.24083e-09	1.24083e-09
	0.35973	1.20453e-07	1.20453e-07	-0.35986	-1.8404e-05	1.8404e-05	0.35972	2.50516e-08	2.50516e-08	-0.35991	-1.29874e-10	1.29874e-10	0.35974	1.59854e-08	1.59854e-08	-0.35985	-2.36979e-06	2.36979e-06	0.35978	1.38175e-05	1.38175e-05	-0.35988	-1.28641e-09	1.28641e-09
	0.36974	1.22898e-07	1.22898e-07	-0.36987	-2.02146e-05	2.02146e-05	0.36972	2.96691e-08	2.96691e-08	-0.3699	-1.35034e-10	1.35034e-10	0.36975	1.63195e-08	1.63195e-08	-0.36986	-2.67031e-06	2.67031e-06	0.36977	1.82123e-05	1.82123e-05	-0.36987	-1.33304e-09	1.33304e-09
	0.3797	1.25391e-07	1.25391e-07	-0.37985	-2.21275e-05	2.21275e-05	0.37966	3.51904e-08	3.51904e-08	-0.37989	-1.39968e-10	1.39968e-10	0.3797	1.66612e-08	1.66612e-08	-0.37984	-2.99424e-06	2.99424e-06	0.37971	2.38207e-05	2.38207e-05	-0.37986	-1.38193e-09	1.38193e-09
	0.38972	1.27845e-07	1.27845e-07	-0.38981	-2.41375e-05	2.41375e-05	0.38965	4.18236e-08	4.18236e-08	-0.38986	-1.45147e-10	1.45147e-10	0.38971	1.70061e-08	1.70061e-08	-0.3898	-3.34401e-06	3.34401e-06	0.38971	3.10087e-05	3.10087e-05	-0.38983	-1.43171e-09	1.43171e-09
	0.39973	1.30367e-07	1.30367e-07	-0.39982	-2.62633e-05	2.62633e-05	0.39965	4.96902e-08	4.96902e-08	-0.39986	-1.50226e-10	1.50226e-10	0.39972	1.73532e-08	1.73532e-08	-0.3998	-3.72482e-06	3.72482e-06	0.3997	4.00594e-05	4.00594e-05	-0.39983	-1.48527e-09	1.48527e-09
	0.40971	1.32863e-07	1.32863e-07	-0.4098	-2.84882e-05	2.84882e-05	0.40962	5.90503e-08	5.90503e-08	-0.40985	-1.55898e-10	1.55898e-10	0.4097	1.77035e-08	1.77035e-08	-0.40978	-4.12703e-06	4.12703e-06	0.40966	5.13179e-05	5.13179e-05	-0.40982	-1.53969e-09	1.53969e-09
	0.41971	1.35258e-07	1.35258e-07	-0.41979	-3.08242e-05	3.08242e-05	0.4196	6.98015e-08	6.98015e-08	-0.41984	-1.6125e-10	1.6125e-10	0.4197	1.80525e-08	1.80525e-08	-0.41976	-4.5596e-06	4.5596e-06	0.41963	6.51935e-05	6.51935e-05	-0.41981	-1.59527e-09	1.59527e-09
	0.42975	1.37755e-07	1.37755e-07	-0.42983	-3.32797e-05	3.32797e-05	0.4296	8.21965e-08	8.21965e-08	-0.42988	-1.67138e-10	1.67138e-10	0.42974	1.8408e-08	1.8408e-08	-0.4298	-5.03748e-06	5.03748e-06	0.42963	8.20612e-05	8.20612e-05	-0.42985	-1.65299e-09	1.65299e-09
	0.43975	1.40314e-07	1.40314e-07	-0.43982	-3.58393e-05	3.58393e-05	0.43954	9.6532e-08	9.6532e-08	-0.43989	-1.73798e-10	1.73798e-10	0.43973	1.87628e-08	1.87628e-08	-0.4398	-5.52866e-06	5.52866e-06	0.43959	0.000102189	0.000102189	-0.43986	-1.71488e-09	1.71488e-09
	0.44973	1.42918e-07	1.42918e-07	-0.44981	-3.85002e-05	3.85002e-05	0.44976	1.13373e-07	1.13373e-07	-0.44988	-1.80127e-10	1.80127e-10	0.44973	1.91197e-08	1.91197e-08	-0.44978	-6.06452e-06	6.06452e-06	0.44976	0.000126015	0.000126015	-0.44985	-1.77575e-09	1.77575e-09
	0.45974	1.45469e-07	1.45469e-07	-0.45981	-4.12778e-05	4.12778e-05	0.45976	1.3188e-07	1.3188e-07	-0.45989	-1.87722e-10	1.87722e-10	0.45973	1.94919e-08	1.94919e-08	-0.45977	-6.63119e-06	6.63119e-06	0.45977	0.0001539	0.0001539	-0.45985	-1.84277e-09	1.84277e-09
	0.46969	1.47996e-07	1.47996e-07	-0.46975	-4.41516e-05	4.41516e-05	0.4697	1.5297e-07	1.5297e-07	-0.46982	-1.93429e-10	1.93429e-10	0.46969	1.98605e-08	1.98605e-08	-0.46971	-7.23317e-06	7.23317e-06	0.46972	0.000185559	0.000185559	-0.4698	-1.90976e-09	1.90976e-09
	0.47969	1.5061e-07	1.5061e-07	-0.47975	-4.71495e-05	4.71495e-05	0.4797	1.76658e-07	1.76658e-07	-0.47983	-1.99863e-10	1.99863e-10	0.47969	2.02263e-08	2.02263e-08	-0.47972	-7.87923e-06	7.87923e-06	0.47971	0.000221454	0.000221454	-0.47981	-1.98015e-09	1.98015e-09
	0.48968	1.5318e-07	1.5318e-07	-0.48972	-5.02499e-05	5.02499e-05	0.48969	2.03066e-07	2.03066e-07	-0.48981	-2.07337e-10	2.07337e-10	0.48968	2.05845e-08	2.05845e-08	-0.48968	-8.5631e-06	8.5631e-06	0.48968	0.000261373	0.000261373	-0.48979	-2.05476e-09	2.05476e-09
	0.49968	1.55766e-07	1.55766e-07	-0.49971	-5.3469e-05	5.3469e-05	0.49968	2.32448e-07	2.32448e-07	-0.49981	-2.1384e-10	2.1384e-10	0.49968	2.09831e-08	2.09831e-08	-0.49967	-9.2793e-06	9.2793e-06	0.49968	0.000305332	0.000305332	-0.49978	-2.13142e-09	2.13142e-09
	0.50976	1.58537e-07	1.58537e-07	-0.50972	-5.68044e-05	5.68044e-05	0.50975	2.65621e-07	2.65621e-07	-0.50981	-2.21604e-10	2.21604e-10	0.50975	2.13658e-08	2.13658e-08	-0.50966	-1.00377e-05	1.00377e-05	0.50974	0.000353546	0.000353546	-0.50978	-2.21256e-09	2.21256e-09
	0.51976	1.61136e-07	1.61136e-07	-0.51981	-6.02793e-05	6.02793e-05	0.51975	3.02814e-07	3.02814e-07	-0.5199	-2.26991e-10	2.26991e-10	0.51975	2.17519e-08	2.17519e-08	-0.51986	-1.09012e-05	1.09012e-05	0.51974	0.000405151	0.000405151	-0.51987	-2.29696e-09	2.29696e-09
	0.52975	1.63785e-07	1.63785e-07	-0.52981	-6.38333e-05	6.38333e-05	0.52973	3.41359e-07	3.41359e-07	-0.52991	-2.34983e-10	2.34983e-10	0.52974	2.21416e-08	2.21416e-08	-0.52987	-1.17403e-05	1.17403e-05	0.52971	0.000460176	0.000460176	-0.52988	-2.38459e-09	2.38459e-09
	0.53975	1.66372e-07	1.66372e-07	-0.5398	-6.74917e-05	6.74917e-05	0.53973	3.85547e-07	3.85547e-07	-0.53991	-2.42474e-10	2.42474e-10	0.53975	2.25389e-08	2.25389e-08	-0.53986	-1.2629e-05	1.2629e-05	0.53971	0.000518572	0.000518572	-0.53988	-2.47565e-09	2.47565e-09
	0.54977	1.69169e-07	1.69169e-07	-0.5498	-7.12639e-05	7.12639e-05	0.54973	4.3487e-07	4.3487e-07	-0.54991	-2.48471e-10	2.48471e-10	0.54977	2.29314e-08	2.29314e-08	-0.54986	-1.35649e-05	1.35649e-05	0.54972	0.000580295	0.000580295	-0.54988	-2.57099e-09	2.57099e-09
	0.55973	1.71963e-07	1.71963e-07	-0.55976	-7.51257e-05	7.51257e-05	0.55969	4.84629e-07	4.84629e-07	-0.55988	-2.57799e-10	2.57799e-10	0.55972	2.33349e-08	2.33349e-08	-0.55982	-1.45299e-05	1.45299e-05	0.55966	0.000644314	0.000644314	-0.55984	-2.67083e-09	2.67083e-09
	0.56974	1.74586e-07	1.74586e-07	-0.56976	-7.91103e-05	7.91103e-05	0.56967	5.41232e-07	5.41232e-07	-0.56988	-2.68725e-10	2.68725e-10	0.56972	2.37445e-08	2.37445e-08	-0.56983	-1.55757e-05	1.55757e-05	0.56964	0.000711473	0.000711473	-0.56985	-2.77655e-09	2.77655e-09
	0.57971	1.77241e-07	1.77241e-07	-0.57974	-8.31935e-05	8.31935e-05	0.57963	6.06219e-07	6.06219e-07	-0.57986	-2.75873e-10	2.75873e-10	0.57971	2.4152e-08	2.4152e-08	-0.57981	-1.66571e-05	1.66571e-05	0.57962	0.000780972	0.000780972	-0.57983	-2.88668e-09	2.88668e-09
	0.58973	1.79934e-07	1.79934e-07	-0.58974	-8.73891e-05	8.73891e-05	0.58966	6.70586e-07	6.70586e-07	-0.58987	-2.8541e-10	2.8541e-10	0.58972	2.45587e-08	2.45587e-08	-0.58982	-1.77808e-05	1.77808e-05	0.58962	0.000852885	0.000852885	-0.58985	-3.0009e-09	3.0009e-09
	0.59976	1.82804e-07	1.82804e-07	-0.59977	-9.17004e-05	9.17004e-05	0.59966	7.43727e-07	7.43727e-07	-0.5999	-2.95075e-10	2.95075e-10	0.59975	2.49817e-08	2.49817e-08	-0.59985	-1.89394e-05	1.89394e-05	0.59963	0.00092724	0.00092724	-0.59988	-3.12352e-09	3.12352e-09
	0.60976	1.85619e-07	1.85619e-07	-0.60977	-9.61047e-05	9.61047e-05	0.60964	8.22997e-07	8.22997e-07	-0.60992	-3.02543e-10	3.02543e-10	0.60975	2.54047e-08	2.54047e-08	-0.60986	-2.01522e-05	2.01522e-05	0.60961	0.001	0.001	-0.60989	-3.24878e-09	3.24878e-09
	0.61976	1.88374e-07	1.88374e-07	-0.61976	-0.000100596	0.000100596	0.61963	9.14478e-07	9.14478e-07	-0.6199	-3.11266e-10	3.11266e-10	0.61975	2.58289e-08	2.58289e-08	-0.61985	-2.14594e-05	2.14594e-05	0.61979	0.00108	0.00108	-0.61987	-3.38229e-09	3.38229e-09
	0.62976	1.91355e-07	1.91355e-07	-0.62989	-0.000105215	0.000105215	0.6296	1.00937e-06	1.00937e-06	-0.62991	-3.23052e-10	3.23052e-10	0.62975	2.62645e-08	2.62645e-08	-0.62985	-2.27563e-05	2.27563e-05	0.6298	0.00116	0.00116	-0.62988	-3.52063e-09	3.52063e-09
	0.63972	1.94223e-07	1.94223e-07	-0.63984	-0.000109891	0.000109891	0.63974	1.1148e-06	1.1148e-06	-0.63986	-3.33617e-10	3.33617e-10	0.6397	2.6692e-08	2.6692e-08	-0.6398	-2.41563e-05	2.41563e-05	0.63975	0.00124	0.00124	-0.63983	-3.66463e-09	3.66463e-09
	0.64972	1.97042e-07	1.97042e-07	-0.64983	-0.000114689	0.000114689	0.64974	1.21671e-06	1.21671e-06	-0.64986	-3.40847e-10	3.40847e-10	0.6497	2.71362e-08	2.71362e-08	-0.6498	-2.55486e-05	2.55486e-05	0.64975	0.00133	0.00133	-0.64984	-3.81804e-09	3.81804e-09
	0.65971	2.00142e-07	2.00142e-07	-0.65982	-0.000119564	0.000119564	0.65972	1.33986e-06	1.33986e-06	-0.65984	-3.51732e-10	3.51732e-10	0.65969	2.75785e-08	2.75785e-08	-0.65978	-2.70455e-05	2.70455e-05	0.65974	0.00141	0.00141	-0.65981	-3.97975e-09	3.97975e-09
	0.66971	2.02839e-07	2.02839e-07	-0.66983	-0.000124552	0.000124552	0.66972	1.4706e-06	1.4706e-06	-0.66986	-3.62542e-10	3.62542e-10	0.6697	2.80063e-08	2.80063e-08	-0.6698	-2.85502e-05	2.85502e-05	0.66973	0.0015	0.0015	-0.66983	-4.14927e-09	4.14927e-09
	0.67976	2.05799e-07	2.05799e-07	-0.67982	-0.000129621	0.000129621	0.67977	1.62084e-06	1.62084e-06	-0.67986	-3.70771e-10	3.70771e-10	0.67975	2.8466e-08	2.8466e-08	-0.67978	-3.01781e-05	3.01781e-05	0.67978	0.00158	0.00158	-0.67982	-4.32406e-09	4.32406e-09
	0.68977	2.08666e-07	2.08666e-07	-0.68989	-0.000134819	0.000134819	0.68976	1.7846e-06	1.7846e-06	-0.68992	-3.83417e-10	3.83417e-10	0.68975	2.89075e-08	2.89075e-08	-0.68985	-3.17859e-05	3.17859e-05	0.68978	0.00167	0.00167	-0.68989	-4.51314e-09	4.51314e-09
	0.69976	2.11862e-07	2.11862e-07	-0.69991	-0.000140066	0.000140066	0.69976	1.95016e-06	1.95016e-06	-0.69993	-3.9314e-10	3.9314e-10	0.69974	2.93738e-08	2.93738e-08	-0.69985	-3.34903e-05	3.34903e-05	0.69978	0.00176	0.00176	-0.69989	-4.70887e-09	4.70887e-09
	0.70977	2.14728e-07	2.14728e-07	-0.7099	-0.000145401	0.000145401	0.70978	2.15449e-06	2.15449e-06	-0.70993	-4.0467e-10	4.0467e-10	0.70975	2.98657e-08	2.98657e-08	-0.70985	-3.52191e-05	3.52191e-05	0.7098	0.00185	0.00185	-0.7099	-4.91376e-09	4.91376e-09
	0.71978	2.17931e-07	2.17931e-07	-0.71989	-0.000150825	0.000150825	0.71978	2.36611e-06	2.36611e-06	-0.71993	-4.18031e-10	4.18031e-10	0.71976	3.03111e-08	3.03111e-08	-0.71985	-3.6975e-05	3.6975e-05	0.71979	0.00194	0.00194	-0.71989	-5.13094e-09	5.13094e-09
	0.72973	2.20847e-07	2.20847e-07	-0.72985	-0.000156305	0.000156305	0.72972	2.60513e-06	2.60513e-06	-0.72988	-4.30386e-10	4.30386e-10	0.72971	3.08022e-08	3.08022e-08	-0.7298	-3.88882e-05	3.88882e-05	0.72974	0.00203	0.00203	-0.72985	-5.35654e-09	5.35654e-09
	0.73973	2.23975e-07	2.23975e-07	-0.73985	-0.00016189	0.00016189	0.73972	2.86452e-06	2.86452e-06	-0.73988	-4.40905e-10	4.40905e-10	0.73972	3.12741e-08	3.12741e-08	-0.73979	-4.07686e-05	4.07686e-05	0.73974	0.00212	0.00212	-0.73985	-5.59493e-09	5.59493e-09
	0.74972	2.27191e-07	2.27191e-07	-0.74984	-0.000167556	0.000167556	0.74971	3.16103e-06	3.16103e-06	-0.74988	-4.54417e-10	4.54417e-10	0.7497	3.1754e-08	3.1754e-08	-0.74979	-4.27167e-05	4.27167e-05	0.74973	0.00222	0.00222	-0.74984	-5.84311e-09	5.84311e-09
	0.75973	2.30148e-07	2.30148e-07	-0.75984	-0.000173299	0.000173299	0.75972	3.48419e-06	3.48419e-06	-0.75988	-4.6686e-10	4.6686e-10	0.7597	3.22333e-08	3.22333e-08	-0.75979	-4.478e-05	4.478e-05	0.75974	0.00231	0.00231	-0.75985	-6.10843e-09	6.10843e-09
	0.76975	2.33381e-07	2.33381e-07	-0.76986	-0.000179138	0.000179138	0.76972	3.859e-06	3.859e-06	-0.76991	-4.82034e-10	4.82034e-10	0.76973	3.27131e-08	3.27131e-08	-0.76982	-4.68167e-05	4.68167e-05	0.76976	0.00241	0.00241	-0.76987	-6.38588e-09	6.38588e-09
	0.77977	2.36506e-07	2.36506e-07	-0.77988	-0.000185046	0.000185046	0.77973	4.2557e-06	4.2557e-06	-0.77991	-4.99917e-10	4.99917e-10	0.77973	3.3225e-08	3.3225e-08	-0.77982	-4.89703e-05	4.89703e-05	0.77976	0.0025	0.0025	-0.77988	-6.67753e-09	6.67753e-09
	0.78975	2.39721e-07	2.39721e-07	-0.78986	-0.000191004	0.000191004	0.7897	4.71017e-06	4.71017e-06	-0.7899	-5.11761e-10	5.11761e-10	0.78973	3.37442e-08	3.37442e-08	-0.78981	-5.11511e-05	5.11511e-05	0.78976	0.0026	0.0026	-0.78987	-6.98703e-09	6.98703e-09
	0.79975	2.42969e-07	2.42969e-07	-0.79987	-0.00019705	0.00019705	0.7997	5.22118e-06	5.22118e-06	-0.79991	-5.26417e-10	5.26417e-10	0.79972	3.42511e-08	3.42511e-08	-0.79981	-5.34605e-05	5.34605e-05	0.79975	0.00269	0.00269	-0.79988	-7.31044e-09	7.31044e-09
	0.8097	2.4623e-07	2.4623e-07	-0.8098	-0.000203141	0.000203141	0.80963	5.7875e-06	5.7875e-06	-0.80985	-5.37727e-10	5.37727e-10	0.80968	3.47463e-08	3.47463e-08	-0.80975	-5.57176e-05	5.57176e-05	0.80971	0.00279	0.00279	-0.80981	-7.64586e-09	7.64586e-09
	0.8197	2.49817e-07	2.49817e-07	-0.81981	-0.000209329	0.000209329	0.81962	6.41802e-06	6.41802e-06	-0.81985	-5.57957e-10	5.57957e-10	0.81968	3.52813e-08	3.52813e-08	-0.81975	-5.80569e-05	5.80569e-05	0.81971	0.00289	0.00289	-0.81982	-8.00125e-09	8.00125e-09
	0.82969	2.53054e-07	2.53054e-07	-0.82982	-0.000215596	0.000215596	0.8296	7.12332e-06	7.12332e-06	-0.82986	-5.70981e-10	5.70981e-10	0.82967	3.58063e-08	3.58063e-08	-0.82977	-6.04417e-05	6.04417e-05	0.8297	0.00299	0.00299	-0.82983	-8.37409e-09	8.37409e-09
	0.83969	2.56252e-07	2.56252e-07	-0.83982	-0.000221921	0.000221921	0.83961	7.871e-06	7.871e-06	-0.83986	-5.88759e-10	5.88759e-10	0.83968	3.63138e-08	3.63138e-08	-0.83975	-6.29497e-05	6.29497e-05	0.8397	0.00309	0.00309	-0.83982	-8.76951e-09	8.76951e-09
	0.84973	2.59782e-07	2.59782e-07	-0.84981	-0.000228307	0.000228307	0.84959	8.80166e-06	8.80166e-06	-0.84985	-6.0506e-10	6.0506e-10	0.8497	3.68603e-08	3.68603e-08	-0.84974	-6.55203e-05	6.55203e-05	0.84972	0.00319	0.00319	-0.84982	-9.1827e-09	9.1827e-09
	0.85973	2.63254e-07	2.63254e-07	-0.85984	-0.000234787	0.000234787	0.85959	9.79794e-06	9.79794e-06	-0.85988	-6.16666e-10	6.16666e-10	0.85971	3.73867e-08	3.73867e-08	-0.85977	-6.80808e-05	6.80808e-05	0.85972	0.00329	0.00329	-0.85984	-9.62017e-09	9.62017e-09
	0.86975	2.666e-07	2.666e-07	-0.86985	-0.000241312	0.000241312	0.86979	1.08233e-05	1.08233e-05	-0.86989	-6.34182e-10	6.34182e-10	0.86972	3.79192e-08	3.79192e-08	-0.86978	-7.06729e-05	7.06729e-05	0.86974	0.00339	0.00339	-0.8676	-9.97405e-09	9.97405e-09
	0.87974	2.69808e-07	2.69808e-07	-0.87985	-0.000247894	0.000247894	0.87977	1.20914e-05	1.20914e-05	-0.8799	-6.54058e-10	6.54058e-10	0.87971	3.84868e-08	3.84868e-08	-0.87977	-7.33902e-05	7.33902e-05	0.87973	0.00349	0.00349	-0.87985	-1.05551e-08	1.05551e-08
	0.88974	2.73472e-07	2.73472e-07	-0.88985	-0.000254538	0.000254538	0.88978	1.34099e-05	1.34099e-05	-0.8899	-6.72725e-10	6.72725e-10	0.88971	3.90044e-08	3.90044e-08	-0.88976	-7.60917e-05	7.60917e-05	0.88973	0.00359	0.00359	-0.88984	-1.10531e-08	1.10531e-08
	0.89969	2.7704e-07	2.7704e-07	-0.8998	-0.000261208	0.000261208	0.89973	1.49694e-05	1.49694e-05	-0.89985	-6.93955e-10	6.93955e-10	0.89966	3.95772e-08	3.95772e-08	-0.89971	-7.88343e-05	7.88343e-05	0.89968	0.00369	0.00369	-0.89979	-1.15762e-08	1.15762e-08
	0.90969	2.80624e-07	2.80624e-07	-0.90981	-0.000267984	0.000267984	0.90973	1.65419e-05	1.65419e-05	-0.90986	-7.14813e-10	7.14813e-10	0.90967	4.0135e-08	4.0135e-08	-0.90973	-8.16528e-05	8.16528e-05	0.90969	0.00379	0.00379	-0.90981	-1.21272e-08	1.21272e-08
	0.91968	2.84343e-07	2.84343e-07	-0.9198	-0.0002748	0.0002748	0.91972	1.83518e-05	1.83518e-05	-0.91985	-7.30905e-10	7.30905e-10	0.91965	4.07121e-08	4.07121e-08	-0.91972	-8.46013e-05	8.46013e-05	0.91967	0.00389	0.00389	-0.9198	-1.27143e-08	1.27143e-08
	0.92969	2.87863e-07	2.87863e-07	-0.92981	-0.000281682	0.000281682	0.92971	2.02411e-05	2.02411e-05	-0.92985	-7.51554e-10	7.51554e-10	0.92965	4.12993e-08	4.12993e-08	-0.92971	-8.75783e-05	8.75783e-05	0.92967	0.004	0.004	-0.9298	-1.3327e-08	1.3327e-08
	0.93972	2.91496e-07	2.91496e-07	-0.93982	-0.000288632	0.000288632	0.93975	2.22849e-05	2.22849e-05	-0.93988	-7.72824e-10	7.72824e-10	0.93969	4.18861e-08	4.18861e-08	-0.93972	-9.05331e-05	9.05331e-05	0.93971	0.0041	0.0041	-0.93983	-1.39758e-08	1.39758e-08
	0.94972	2.95165e-07	2.95165e-07	-0.94983	-0.000295631	0.000295631	0.94975	2.45285e-05	2.45285e-05	-0.94989	-7.92897e-10	7.92897e-10	0.9497	4.24742e-08	4.24742e-08	-0.94974	-9.36258e-05	9.36258e-05	0.94971	0.0042	0.0042	-0.94983	-1.46547e-08	1.46547e-08
	0.95971	2.99056e-07	2.99056e-07	-0.95983	-0.000302672	0.000302672	0.95973	2.7015e-05	2.7015e-05	-0.95988	-8.1454e-10	8.1454e-10	0.95969	4.30774e-08	4.30774e-08	-0.95973	-9.66432e-05	9.66432e-05	0.95969	0.00431	0.00431	-0.95983	-1.53669e-08	1.53669e-08
	0.96971	3.02845e-07	3.02845e-07	-0.96983	-0.000309764	0.000309764	0.96972	2.93723e-05	2.93723e-05	-0.96988	-8.37513e-10	8.37513e-10	0.96969	4.36762e-08	4.36762e-08	-0.96973	-9.98328e-05	9.98328e-05	0.9697	0.00441	0.00441	-0.96983	-1.61105e-08	1.61105e-08
	0.97967	3.06491e-07	3.06491e-07	-0.97977	-0.000316874	0.000316874	0.97968	3.21919e-05	3.21919e-05	-0.97982	-8.62608e-10	8.62608e-10	0.97964	4.42747e-08	4.42747e-08	-0.97966	-0.000103028	0.000103028	0.97965	0.00451	0.00451	-0.97977	-1.68914e-08	1.68914e-08
	0.98968	3.10215e-07	3.10215e-07	-0.98979	-0.000324086	0.000324086	0.98967	3.48141e-05	3.48141e-05	-0.98985	-8.78415e-10	8.78415e-10	0.98964	4.48916e-08	4.48916e-08	-0.98981	-0.00010634	0.00010634	0.98964	0.00462	0.00462	-0.98979	-1.77189e-08	1.77189e-08
	0.99967	3.14286e-07	3.14286e-07	-0.99979	-0.000331333	0.000331333	0.99966	3.79424e-05	3.79424e-05	-0.99985	-9.04371e-10	9.04371e-10	0.99963	4.55104e-08	4.55104e-08	-0.9998	-0.000109665	0.000109665	0.99964	0.00472	0.00472	-0.99979	-1.85823e-08	1.85823e-08
	1.00966	3.18023e-07	3.18023e-07	-1.00978	-0.000338625	0.000338625	1.00964	4.08566e-05	4.08566e-05	-1.00984	-9.31562e-10	9.31562e-10	1.00963	4.61353e-08	4.61353e-08	-1.0098	-0.000112985	0.000112985	1.00963	0.00483	0.00483	-1.00979	-1.94891e-08	1.94891e-08
	1.01972	3.22321e-07	3.22321e-07	-1.01978	-0.000345959	0.000345959	1.01969	4.41268e-05	4.41268e-05	-1.01984	-9.55367e-10	9.55367e-10	1.01969	4.67827e-08	4.67827e-08	-1.01979	-0.00011635	0.00011635	1.01968	0.00494	0.00494	-1.01978	-2.04363e-08	2.04363e-08
	1.02973	3.25913e-07	3.25913e-07	-1.02983	-0.000353388	0.000353388	1.02969	4.76317e-05	4.76317e-05	-1.02989	-9.72238e-10	9.72238e-10	1.0297	4.73977e-08	4.73977e-08	-1.02984	-0.000119892	0.000119892	1.02969	0.00504	0.00504	-1.02983	-2.14427e-08	2.14427e-08
	1.03972	3.30153e-07	3.30153e-07	-1.03984	-0.000360825	0.000360825	1.03969	5.08147e-05	5.08147e-05	-1.0399	-1.00334e-09	1.00334e-09	1.0397	4.80019e-08	4.80019e-08	-1.03986	-0.000123343	0.000123343	1.03969	0.00515	0.00515	-1.03984	-2.24753e-08	2.24753e-08
	1.04972	3.34134e-07	3.34134e-07	-1.04983	-0.000368306	0.000368306	1.04967	5.48173e-05	5.48173e-05	-1.04989	-1.03446e-09	1.03446e-09	1.04968	4.86742e-08	4.86742e-08	-1.04984	-0.000126783	0.000126783	1.04967	0.00525	0.00525	-1.04982	-2.35718e-08	2.35718e-08
	1.05972	3.38114e-07	3.38114e-07	-1.05983	-0.000375832	0.000375832	1.05968	5.83507e-05	5.83507e-05	-1.05988	-1.0525e-09	1.0525e-09	1.05969	4.93312e-08	4.93312e-08	-1.05984	-0.000130457	0.000130457	1.05968	0.00536	0.00536	-1.05982	-2.47187e-08	2.47187e-08
	1.06968	3.42269e-07	3.42269e-07	-1.06978	-0.000383376	0.000383376	1.06961	6.24368e-05	6.24368e-05	-1.06984	-1.08468e-09	1.08468e-09	1.06964	4.9998e-08	4.9998e-08	-1.0698	-0.000134064	0.000134064	1.06963	0.00547	0.00547	-1.06978	-2.59114e-08	2.59114e-08
	1.07967	3.46304e-07	3.46304e-07	-1.07979	-0.000390999	0.000390999	1.07961	6.61775e-05	6.61775e-05	-1.07984	-1.11634e-09	1.11634e-09	1.07964	5.06761e-08	5.06761e-08	-1.0798	-0.000137718	0.000137718	1.07963	0.00557	0.00557	-1.07979	-2.71704e-08	2.71704e-08
	1.08966	3.50669e-07	3.50669e-07	-1.08977	-0.000398643	0.000398643	1.08958	7.04142e-05	7.04142e-05	-1.08984	-1.14693e-09	1.14693e-09	1.08963	5.13293e-08	5.13293e-08	-1.0898	-0.000141368	0.000141368	1.08962	0.00568	0.00568	-1.08977	-2.84773e-08	2.84773e-08
	1.09967	3.55038e-07	3.55038e-07	-1.09977	-0.000406332	0.000406332	1.09959	7.46086e-05	7.46086e-05	-1.09983	-1.17529e-09	1.17529e-09	1.09963	5.19702e-08	5.19702e-08	-1.09979	-0.000145109	0.000145109	1.09963	0.00579	0.00579	-1.09977	-2.98623e-08	2.98623e-08
	1.1097	3.59474e-07	3.59474e-07	-1.1098	-0.00041409	0.00041409	1.10961	7.89544e-05	7.89544e-05	-1.10986	-1.20308e-09	1.20308e-09	1.10966	5.27215e-08	5.27215e-08	-1.10982	-0.000148914	0.000148914	1.10965	0.0059	0.0059	-1.10978	-3.13044e-08	3.13044e-08
	1.1197	3.63595e-07	3.63595e-07	-1.11981	-0.000421869	0.000421869	1.11958	8.32161e-05	8.32161e-05	-1.11987	-1.23353e-09	1.23353e-09	1.11966	5.3403e-08	5.3403e-08	-1.11982	-0.000152763	0.000152763	1.11965	0.006	0.006	-1.11981	-3.28234e-08	3.28234e-08
	1.12969	3.67927e-07	3.67927e-07	-1.12978	-0.000429676	0.000429676	1.12958	8.78731e-05	8.78731e-05	-1.12985	-1.25882e-09	1.25882e-09	1.12965	5.40855e-08	5.40855e-08	-1.12981	-0.0001567	0.0001567	1.12964	0.00611	0.00611	-1.12978	-3.43951e-08	3.43951e-08
	1.13969	3.72813e-07	3.72813e-07	-1.13978	-0.000437523	0.000437523	1.13957	9.26138e-05	9.26138e-05	-1.13985	-1.29166e-09	1.29166e-09	1.13966	5.48221e-08	5.48221e-08	-1.13981	-0.000160563	0.000160563	1.13964	0.00622	0.00622	-1.13978	-3.60477e-08	3.60477e-08
	1.14965	3.76899e-07	3.76899e-07	-1.14979	-0.00044542	0.00044542	1.14952	9.71063e-05	9.71063e-05	-1.14986	-1.3296e-09	1.3296e-09	1.14961	5.55203e-08	5.55203e-08	-1.14982	-0.000164502	0.000164502	1.14959	0.00633	0.00633	-1.14979	-3.77745e-08	3.77745e-08
	1.15964	3.80991e-07	3.80991e-07	-1.15976	-0.000453333	0.000453333	1.15951	0.00010145	0.00010145	-1.15982	-1.36512e-09	1.36512e-09	1.1596	5.62302e-08	5.62302e-08	-1.15978	-0.000168416	0.000168416	1.15959	0.00644	0.00644	-1.15975	-3.95727e-08	3.95727e-08
	1.16963	3.85502e-07	3.85502e-07	-1.16975	-0.000461282	0.000461282	1.16969	0.000106372	0.000106372	-1.16983	-1.39243e-09	1.39243e-09	1.16958	5.69605e-08	5.69605e-08	-1.16978	-0.0001725	0.0001725	1.16957	0.00654	0.00654	-1.16974	-4.14554e-08	4.14554e-08
	1.17964	3.90318e-07	3.90318e-07	-1.17974	-0.000469281	0.000469281	1.1797	0.000111425	0.000111425	-1.17981	-1.43626e-09	1.43626e-09	1.1796	5.76704e-08	5.76704e-08	-1.17978	-0.000176571	0.000176571	1.17958	0.00665	0.00665	-1.17972	-4.34249e-08	4.34249e-08
	1.18966	3.94844e-07	3.94844e-07	-1.18974	-0.000477308	0.000477308	1.18972	0.000116467	0.000116467	-1.18981	-1.46868e-09	1.46868e-09	1.18962	5.84544e-08	5.84544e-08	-1.18976	-0.000180751	0.000180751	1.1896	0.00676	0.00676	-1.18972	-4.54814e-08	4.54814e-08
	1.19968	3.99588e-07	3.99588e-07	-1.19978	-0.000485417	0.000485417	1.19975	0.000121616	0.000121616	-1.19985	-1.51027e-09	1.51027e-09	1.19965	5.91442e-08	5.91442e-08	-1.1998	-0.000184861	0.000184861	1.19963	0.00687	0.00687	-1.19977	-4.76328e-08	4.76328e-08
	1.20968	4.04614e-07	4.04614e-07	-1.20978	-0.000493528	0.000493528	1.20976	0.000126575	0.000126575	-1.20986	-1.54421e-09	1.54421e-09	1.20965	5.99464e-08	5.99464e-08	-1.20981	-0.000189038	0.000189038	1.20963	0.00698	0.00698	-1.20977	-4.98889e-08	4.98889e-08
	1.21968	4.09025e-07	4.09025e-07	-1.21978	-0.00050165	0.00050165	1.21974	0.000131658	0.000131658	-1.21985	-1.5842e-09	1.5842e-09	1.21964	6.0666e-08	6.0666e-08	-1.21981	-0.000193135	0.000193135	1.21962	0.00709	0.00709	-1.21976	-5.2221e-08	5.2221e-08
	1.22968	4.13783e-07	4.13783e-07	-1.22979	-0.000509825	0.000509825	1.22975	0.000136991	0.000136991	-1.22986	-1.62446e-09	1.62446e-09	1.22964	6.14893e-08	6.14893e-08	-1.22981	-0.000197299	0.000197299	1.22962	0.0072	0.0072	-1.22977	-5.46789e-08	5.46789e-08
	1.23964	4.1902e-07	4.1902e-07	-1.23974	-0.00051799	0.00051799	1.2397	0.000142435	0.000142435	-1.23982	-1.66228e-09	1.66228e-09	1.23959	6.2237e-08	6.2237e-08	-1.23977	-0.000201723	0.000201723	1.23958	0.00731	0.00731	-1.23972	-5.72052e-08	5.72052e-08
	1.24964	4.23757e-07	4.23757e-07	-1.24975	-0.000526226	0.000526226	1.2497	0.000147799	0.000147799	-1.24983	-1.71226e-09	1.71226e-09	1.24959	6.30665e-08	6.30665e-08	-1.24978	-0.000205898	0.000205898	1.24957	0.00742	0.00742	-1.24973	-5.98712e-08	5.98712e-08
	1.25963	4.2842e-07	4.2842e-07	-1.25973	-0.000534491	0.000534491	1.25969	0.000153234	0.000153234	-1.25982	-1.75126e-09	1.75126e-09	1.25959	6.37561e-08	6.37561e-08	-1.25977	-0.000210336	0.000210336	1.25956	0.00753	0.00753	-1.25971	-6.26319e-08	6.26319e-08
	1.26964	4.33116e-07	4.33116e-07	-1.26974	-0.000542787	0.000542787	1.2697	0.000159216	0.000159216	-1.26983	-1.78793e-09	1.78793e-09	1.26959	6.46062e-08	6.46062e-08	-1.26977	-0.000214747	0.000214747	1.26957	0.00764	0.00764	-1.26971	-6.55134e-08	6.55134e-08
	1.27967	4.38263e-07	4.38263e-07	-1.27977	-0.000551139	0.000551139	1.27974	0.000164386	0.000164386	-1.27984	-1.83449e-09	1.83449e-09	1.27962	6.54154e-08	6.54154e-08	-1.2798	-0.000219146	0.000219146	1.27959	0.00775	0.00775	-1.27974	-6.85309e-08	6.85309e-08
	1.28967	4.43411e-07	4.43411e-07	-1.28978	-0.000559505	0.000559505	1.28974	0.000170223	0.000170223	-1.28986	-1.87109e-09	1.87109e-09	1.28961	6.62212e-08	6.62212e-08	-1.28981	-0.000223602	0.000223602	1.2896	0.00786	0.00786	-1.28974	-7.16627e-08	7.16627e-08
[truncated: 171 more rows]

## Sheet: photoresponse
Data for Figure 6
	Pt/SrTiO3/n-GaAs															Pt/SrTiO3/p-GaAs
[truncated: 202 more rows]
